# Supplementary material for: A systematic review of individual and community mitigation measures for prevention and control of chikungunya virus
Source: PLoS One. 2019 Feb 27;14(2):e0212054. doi: 10.1371/journal.pone.0212054 (PMC6392276; doi:10.1371/journal.pone.0212054)
Supplement: S5 Appendix — (XLSX) [file pone.0212054.s005.xlsx]

## Sheet: Sheet1
		Focus	Study Design									Observational Study Design										Experimental Study Design			Risk of Bias Assessment
Refid	Bibliography	Which of the following does the paper describe? -> Mitigation strategies to prevent CHIKV infections	What is the study design?(Check all that apply) -> Observational Study	What is the study design?(Check all that apply) -> Experimental Study	What is the study design?(Check all that apply) -> Mixed Methods, please specify:	What is the study design?(Check all that apply) -> Mixed Methods, please specify: (COMMENT)	What is the study design?(Check all that apply) -> Disease Transmission Model	What is the study design?(Check all that apply) -> Risk Assessment	What is the study design?(Check all that apply) -> Descriptive Study	What is the study design?(Check all that apply) -> Other, please specify:	What is the study design?(Check all that apply) -> Other, please specify: (COMMENT)	-> Cross-sectional	-> Cohort	-> Case-control	-> Prevalence survey	-> Surveillance or monitoring program	-> Case study or case-series	-> Outbreak investigation	-> Longitudinal study	-> Other, please specify:	-> Other, please specify: (COMMENT)	-> Controlled trial	-> Challenge trial	-> Quasi experiment	Did the study include a control/comparison group?	-> Concurrent comparison	-> Pre and post comparison	Was there a follow up period?	-> What was the duration of the study?	-> What was the duration of the study? (COMMENT)	-> At what points did follow up occur?	-> At what points did follow up occur? (COMMENT)	Were any intervention efficacy outcomes sufficiently reported for potential use in meta-analysis?	What type of study was this? -> Qualitative	What type of study was this? -> Quantitative	Was there a clear statement of the research purpose/aims?	Was the research design and data collection strategy clearly described and appropriate to address the research aims?	Was the sampling strategy clearly described and appropriate to address the research aims?	Was the method of analysis clearly described and appropriate to address the research aims?	Were the findings clearly described and supported by sufficient evidence?	Was there evidence of researcher reflexivity?	Were ethical issues taken into consideration?	Was there evidence of study relevance and transferability?	Was the allocation sequence adequately generated **Experiments	Was the allocation sequence adequately generated **Experiments_comment	Was the allocation sequence adequately concealed from the participants and the researcher? **Experiments	Was the allocation sequence adequately concealed from the participants and the researcher? **Experiments_comment	Was blinding appropriate? i.e. was knowledge of the status of the individual or sample adequately prevented during the study? **Cohort	Was blinding appropriate? i.e. was knowledge of the status of the individual or sample adequately prevented during the study? **Cohort_comment
810	E. Delisle,C. Rousseau,B. Broche,I. Leparc-Goffart,G. L Ambert,A. Cochet,C. Prat,V. Foulongne,J. B. Ferre,O. Catelinois,O. Flusin,E. Tchernonog,I. E. Moussion,A. Wiegandt,A. Septfons,A. Mendy,M. B. Moyano,L. Laporte,J. Maurel,F. Jourdain,J. Reynes,M. C. Paty,F. Golliot (2015). Chikungunya outbreak in Montpellier, France, September to October 2014 Euro surveillance : bulletin Europeen sur les mala…	Mitigation strategies to prevent CHIKV infections							Descriptive Study																No			N/A					N/A		Quantitative									N/A		N/A		N/A
810	E. Delisle,C. Rousseau,B. Broche,I. Leparc-Goffart,G. L Ambert,A. Cochet,C. Prat,V. Foulongne,J. B. Ferre,O. Catelinois,O. Flusin,E. Tchernonog,I. E. Moussion,A. Wiegandt,A. Septfons,A. Mendy,M. B. Moyano,L. Laporte,J. Maurel,F. Jourdain,J. Reynes,M. C. Paty,F. Golliot (2015). Chikungunya outbreak in Montpellier, France, September to October 2014 Euro surveillance : bulletin Europeen sur les mala…
838	S. Ahmed,L. Francis,R. P. Ricketts,T. Christian,K. Polson-Edwards,B. Olowokure (2015). Chikungunya virus outbreak, dominica, 2014 Emerging infectious diseases, 21(5), 909	Mitigation strategies to prevent CHIKV infections							Descriptive Study																No			No					No		Quantitative									N/A		N/A		N/A
1094	K. Healy,G. Hamilton,T. Crepeau,S. Healy,I. Unlu,A. Farajollahi,D. M. Fonseca (2014). Integrating the public in mosquito management: active education by community peers can lead to significant reduction in peridomestic container mosquito habitats PloS one, 9(9), e108504	Mitigation strategies to prevent CHIKV infections		Experimental Study																		Controlled trial			Yes	Concurrent comparison		Yes	What was the duration of the study?	Monmouth county - Surveys were conducted prior to active and community education (June 23rd to the 25th), immediately following education (August 23rd to the 25th), and 15 weeks (3 months) after educational events (November 11th to the 15th). Mercer county - Surveys were conducted prior to active and community education (July 9th to the 14th), immediately following education (August 23rd to the 2…	At what points did follow up occur?	Monmouth county - 15 weeks (3 months) after educational events (November 11th to the 15th). Mercer county - 6 weeks after educational events (October 5th to the 13th).	Yes		Quantitative									No	treatment communities were purposively selected; no clear how controls were chosen, other than that they were demo-geographically similar	N/A	has no impact on this study given cluster design	N/A
1094	K. Healy,G. Hamilton,T. Crepeau,S. Healy,I. Unlu,A. Farajollahi,D. M. Fonseca (2014). Integrating the public in mosquito management: active education by community peers can lead to significant reduction in peridomestic container mosquito habitats PloS one, 9(9), e108504
1094	K. Healy,G. Hamilton,T. Crepeau,S. Healy,I. Unlu,A. Farajollahi,D. M. Fonseca (2014). Integrating the public in mosquito management: active education by community peers can lead to significant reduction in peridomestic container mosquito habitats PloS one, 9(9), e108504
1094	K. Healy,G. Hamilton,T. Crepeau,S. Healy,I. Unlu,A. Farajollahi,D. M. Fonseca (2014). Integrating the public in mosquito management: active education by community peers can lead to significant reduction in peridomestic container mosquito habitats PloS one, 9(9), e108504
1094	K. Healy,G. Hamilton,T. Crepeau,S. Healy,I. Unlu,A. Farajollahi,D. M. Fonseca (2014). Integrating the public in mosquito management: active education by community peers can lead to significant reduction in peridomestic container mosquito habitats PloS one, 9(9), e108504
1094	K. Healy,G. Hamilton,T. Crepeau,S. Healy,I. Unlu,A. Farajollahi,D. M. Fonseca (2014). Integrating the public in mosquito management: active education by community peers can lead to significant reduction in peridomestic container mosquito habitats PloS one, 9(9), e108504
1234	T. Anand,R. Kumar,V. Saini,G. Meena,G. Ingle (2014). Knowledge and use of personal protective measures against mosquito borne diseases in a resettlement colony of delhi Annals of medical and health sciences research, 4(2), 227	Mitigation strategies to prevent CHIKV infections	Observational Study									Cross-sectional													Yes	Concurrent comparison		No					Yes		Quantitative									N/A		N/A		N/A
1234	T. Anand,R. Kumar,V. Saini,G. Meena,G. Ingle (2014). Knowledge and use of personal protective measures against mosquito borne diseases in a resettlement colony of delhi Annals of medical and health sciences research, 4(2), 227
1234	T. Anand,R. Kumar,V. Saini,G. Meena,G. Ingle (2014). Knowledge and use of personal protective measures against mosquito borne diseases in a resettlement colony of delhi Annals of medical and health sciences research, 4(2), 227
1234	T. Anand,R. Kumar,V. Saini,G. Meena,G. Ingle (2014). Knowledge and use of personal protective measures against mosquito borne diseases in a resettlement colony of delhi Annals of medical and health sciences research, 4(2), 227
1234	T. Anand,R. Kumar,V. Saini,G. Meena,G. Ingle (2014). Knowledge and use of personal protective measures against mosquito borne diseases in a resettlement colony of delhi Annals of medical and health sciences research, 4(2), 227
1234	T. Anand,R. Kumar,V. Saini,G. Meena,G. Ingle (2014). Knowledge and use of personal protective measures against mosquito borne diseases in a resettlement colony of delhi Annals of medical and health sciences research, 4(2), 227
1425	C. Soulaphy,P. Souliphone,K. Phanthavong,D. Phonekeo,S. Phimmasine,B. Khamphaphongphane,V. Kitthiphong,H. C. Lewis (2013). Emergence of Chikungunya in Moonlapamok and Khong Districts, Champassak Province,the Lao People's Democratic Republic, May to September 2012 Western Pacific surveillance and response journal : WPSAR, 4(1), 46	Mitigation strategies to prevent CHIKV infections							Descriptive Study																No			No					No		Quantitative									N/A		N/A		N/A
1425	C. Soulaphy,P. Souliphone,K. Phanthavong,D. Phonekeo,S. Phimmasine,B. Khamphaphongphane,V. Kitthiphong,H. C. Lewis (2013). Emergence of Chikungunya in Moonlapamok and Khong Districts, Champassak Province,the Lao People's Democratic Republic, May to September 2012 Western Pacific surveillance and response journal : WPSAR, 4(1), 46
1426	S. S. Patil,S. R. Patil,P. M. Durgawale,A. G. Patil (2013). A study of the outbreak of Chikungunya fever Journal of clinical and diagnostic research : JCDR, 7(6), 1059	Mitigation strategies to prevent CHIKV infections	Observational Study									Cross-sectional													No			Yes			At what points did follow up occur?	within 6 weeks	No		Quantitative									N/A		N/A		N/A
1579	J. Raude,K. Chinfatt,P. Huang,C. O. Betansedi,K. Katumba,N. Vernazza,D. Bley (2012). Public perceptions and behaviours related to the risk of infection with Aedes mosquito-borne diseases: a cross-sectional study in Southeastern France BMJ open, 2(6), 10.1136/bmjopen	Mitigation strategies to prevent CHIKV infections	Observational Study									Cross-sectional													No			N/A					N/A		Quantitative									N/A		N/A		N/A
1579	J. Raude,K. Chinfatt,P. Huang,C. O. Betansedi,K. Katumba,N. Vernazza,D. Bley (2012). Public perceptions and behaviours related to the risk of infection with Aedes mosquito-borne diseases: a cross-sectional study in Southeastern France BMJ open, 2(6), 10.1136/bmjopen
1579	J. Raude,K. Chinfatt,P. Huang,C. O. Betansedi,K. Katumba,N. Vernazza,D. Bley (2012). Public perceptions and behaviours related to the risk of infection with Aedes mosquito-borne diseases: a cross-sectional study in Southeastern France BMJ open, 2(6), 10.1136/bmjopen
1579	J. Raude,K. Chinfatt,P. Huang,C. O. Betansedi,K. Katumba,N. Vernazza,D. Bley (2012). Public perceptions and behaviours related to the risk of infection with Aedes mosquito-borne diseases: a cross-sectional study in Southeastern France BMJ open, 2(6), 10.1136/bmjopen
1579	J. Raude,K. Chinfatt,P. Huang,C. O. Betansedi,K. Katumba,N. Vernazza,D. Bley (2012). Public perceptions and behaviours related to the risk of infection with Aedes mosquito-borne diseases: a cross-sectional study in Southeastern France BMJ open, 2(6), 10.1136/bmjopen
1579	J. Raude,K. Chinfatt,P. Huang,C. O. Betansedi,K. Katumba,N. Vernazza,D. Bley (2012). Public perceptions and behaviours related to the risk of infection with Aedes mosquito-borne diseases: a cross-sectional study in Southeastern France BMJ open, 2(6), 10.1136/bmjopen
1664	R. W. Lieshout-Krikke,H. L. Zaaijer,F. J. Prinsze (2013). The yield of temporary exclusion of blood donors, exposed to emerging infections abroad Vox sanguinis, 104(1), 12	Mitigation strategies to prevent CHIKV infections					Disease Transmission Model																		No			N/A					Yes		Quantitative									N/A		N/A		N/A
1859	S. Aswathy,S. Dinesh,B. Kurien,A. J. Johnson,K. Leelamoni (2011). A post-epidemic study on awareness of vector habits of Chikungunya and vector indices in a rural area of Kerala The Journal of communicable diseases, 43(3), 209	Mitigation strategies to prevent CHIKV infections	Observational Study									Cross-sectional													No			No					No		Quantitative									N/A		N/A		N/A
1859	S. Aswathy,S. Dinesh,B. Kurien,A. J. Johnson,K. Leelamoni (2011). A post-epidemic study on awareness of vector habits of Chikungunya and vector indices in a rural area of Kerala The Journal of communicable diseases, 43(3), 209
2036	K. Vijayakumar,T. S. Anish,K. N. Streekala,R. Ramachandran,R. R. Philip (2010). Environmental factors of households in five districts of Kerala affected by the epidemic of chikungunya fever in 2007 The National medical journal of India, 23(2), 82
2036	K. Vijayakumar,T. S. Anish,K. N. Sreekala,R. Ramachandran,R. R. Philip (2010). Environmental factors of households in five districts of Kerala affected by the epidemic of chikungunya fever in 2007 The National medical journal of India, 23(2), 82
2036	K. Vijayakumar,T. S. Anish,K. N. Sreekala,R. Ramachandran,R. R. Philip (2010). Environmental factors of households in five districts of Kerala affected by the epidemic of chikungunya fever in 2007 The National medical journal of India, 23(2), 82
2036	K. Vijayakumar,T. S. Anish,K. N. Sreekala,R. Ramachandran,R. R. Philip (2010). Environmental factors of households in five districts of Kerala affected by the epidemic of chikungunya fever in 2007 The National medical journal of India, 23(2), 82
2036	K. Vijayakumar,T. S. Anish,K. N. Sreekala,R. Ramachandran,R. R. Philip (2010). Environmental factors of households in five districts of Kerala affected by the epidemic of chikungunya fever in 2007 The National medical journal of India, 23(2), 82
2036	K. Vijayakumar,T. S. Anish,K. N. Sreekala,R. Ramachandran,R. R. Philip (2010). Environmental factors of households in five districts of Kerala affected by the epidemic of chikungunya fever in 2007 The National medical journal of India, 23(2), 82
2036	K. Vijayakumar,T. S. Anish,K. N. Sreekala,R. Ramachandran,R. R. Philip (2010). Environmental factors of households in five districts of Kerala affected by the epidemic of chikungunya fever in 2007 The National medical journal of India, 23(2), 82	Mitigation strategies to prevent CHIKV infections	Observational Study									Cross-sectional													No			No					No		Quantitative									N/A		N/A		N/A
2104	Y. Dumont,F. Chiroleu (2010). Vector control for the Chikungunya disease Mathematical biosciences and engineering : MBE, 7(2), 313
2104	Y. Dumont,F. Chiroleu (2010). Vector control for the Chikungunya disease Mathematical biosciences and engineering : MBE, 7(2), 313	Mitigation strategies to prevent CHIKV infections					Disease Transmission Model																		Yes	Concurrent comparison		No					No		Quantitative									N/A		N/A		N/A
2349	J. Raude,M. Setbon (2009). The role of environmental and individual factors in the social epidemiology of chikungunya disease on Mayotte Island Health & place, 15(3), 659	Mitigation strategies to prevent CHIKV infections	Observational Study									Cross-sectional													No			N/A					No		Quantitative									N/A		N/A		N/A
2349	J. Raude,M. Setbon (2009). The role of environmental and individual factors in the social epidemiology of chikungunya disease on Mayotte Island Health & place, 15(3), 659
2349	J. Raude,M. Setbon (2009). The role of environmental and individual factors in the social epidemiology of chikungunya disease on Mayotte Island Health & place, 15(3), 659
2349	J. Raude,M. Setbon (2009). The role of environmental and individual factors in the social epidemiology of chikungunya disease on Mayotte Island Health & place, 15(3), 659
2349	J. Raude,M. Setbon (2009). The role of environmental and individual factors in the social epidemiology of chikungunya disease on Mayotte Island Health & place, 15(3), 659
2349	J. Raude,M. Setbon (2009). The role of environmental and individual factors in the social epidemiology of chikungunya disease on Mayotte Island Health & place, 15(3), 659
2349	J. Raude,M. Setbon (2009). The role of environmental and individual factors in the social epidemiology of chikungunya disease on Mayotte Island Health & place, 15(3), 659
2349	J. Raude,M. Setbon (2009). The role of environmental and individual factors in the social epidemiology of chikungunya disease on Mayotte Island Health & place, 15(3), 659
2352	G. M. Liumbruno,D. Calteri,K. Petropulacos,A. Mattivi,C. Po,P. Macini,I. Tomasini,P. Zucchelli,A. R. Silvestri,V. Sambri,S. Pupella,L. Catalano,V. Piccinini,G. Calizzani,G. Grazzini (2008). The Chikungunya epidemic in Italy and its repercussion on the blood system Blood transfusion = Trasfusione del sangue, 6(4), 199	Mitigation strategies to prevent CHIKV infections	Observational Study					Risk Assessment				Cross-sectional													No			No					No		Quantitative									N/A		N/A		N/A
2587	S. Jain,S. Kadri,S. Venkatesh,S. Lal,R. Katyal (2007). Epidemiological investigation of an outbreak of chikungunya in hyderabad and nalgonda districts of andhra pradesh, India International journal of health sciences, 1(2), 303	Mitigation strategies to prevent CHIKV infections	Observational Study															Outbreak investigation							No			No					No		Quantitative									N/A		N/A		N/A
2587	S. Jain,S. Kadri,S. Venkatesh,S. Lal,R. Katyal (2007). Epidemiological investigation of an outbreak of chikungunya in hyderabad and nalgonda districts of andhra pradesh, India International journal of health sciences, 1(2), 303
2587	S. Jain,S. Kadri,S. Venkatesh,S. Lal,R. Katyal (2007). Epidemiological investigation of an outbreak of chikungunya in hyderabad and nalgonda districts of andhra pradesh, India International journal of health sciences, 1(2), 303
2587	S. Jain,S. Kadri,S. Venkatesh,S. Lal,R. Katyal (2007). Epidemiological investigation of an outbreak of chikungunya in hyderabad and nalgonda districts of andhra pradesh, India International journal of health sciences, 1(2), 303
7979	T. S. Anish,K. Vijayakumar,K. R. Leela Itty Amma (2011). Domestic and environmental factors of chikungunya-affected families in Thiruvananthapuram (Rural) district of Kerala, India Journal of Global Infectious Diseases, 3(1), 32	Mitigation strategies to prevent CHIKV infections	Observational Study									Cross-sectional													No			No					No		Quantitative									N/A		N/A		N/A
7979	T. S. Anish,K. Vijayakumar,K. R. Leela Itty Amma (2011). Domestic and environmental factors of chikungunya-affected families in Thiruvananthapuram (Rural) district of Kerala, India Journal of Global Infectious Diseases, 3(1), 32
8080	J. E. Bedoya-Arias,D. R. Murillo-García,E. Bolaños-Muñoz,N. Hurtado-Hurtado,V. Ramírez-Jaramillo,S. Granados-Álvarez,A. J. Rodríguez-Morales (2015). Healthcare students and workers’ knowledge about epidemiology and symptoms of chikungunya fever in two cities of Colombia Journal of Infection in Developing Countries, 9(3), 330	Mitigation strategies to prevent CHIKV infections	Observational Study	Experimental Study								Cross-sectional												Quasi experiment	Yes		Pre and post comparison	No					Yes		Quantitative									N/A		N/A		N/A
8080	J. E. Bedoya-Arias,D. R. Murillo-García,E. Bolaños-Muñoz,N. Hurtado-Hurtado,V. Ramírez-Jaramillo,S. Granados-Álvarez,A. J. Rodríguez-Morales (2015). Healthcare students and workers’ knowledge about epidemiology and symptoms of chikungunya fever in two cities of Colombia Journal of Infection in Developing Countries, 9(3), 330
8080	J. E. Bedoya-Arias,D. R. Murillo-García,E. Bolaños-Muñoz,N. Hurtado-Hurtado,V. Ramírez-Jaramillo,S. Granados-Álvarez,A. J. Rodríguez-Morales (2015). Healthcare students and workers’ knowledge about epidemiology and symptoms of chikungunya fever in two cities of Colombia Journal of Infection in Developing Countries, 9(3), 330
8080	J. E. Bedoya-Arias,D. R. Murillo-García,E. Bolaños-Muñoz,N. Hurtado-Hurtado,V. Ramírez-Jaramillo,S. Granados-Álvarez,A. J. Rodríguez-Morales (2015). Healthcare students and workers’ knowledge about epidemiology and symptoms of chikungunya fever in two cities of Colombia Journal of Infection in Developing Countries, 9(3), 330
8080	J. E. Bedoya-Arias,D. R. Murillo-García,E. Bolaños-Muñoz,N. Hurtado-Hurtado,V. Ramírez-Jaramillo,S. Granados-Álvarez,A. J. Rodríguez-Morales (2015). Healthcare students and workers’ knowledge about epidemiology and symptoms of chikungunya fever in two cities of Colombia Journal of Infection in Developing Countries, 9(3), 330
8080	J. E. Bedoya-Arias,D. R. Murillo-García,E. Bolaños-Muñoz,N. Hurtado-Hurtado,V. Ramírez-Jaramillo,S. Granados-Álvarez,A. J. Rodríguez-Morales (2015). Healthcare students and workers’ knowledge about epidemiology and symptoms of chikungunya fever in two cities of Colombia Journal of Infection in Developing Countries, 9(3), 330
8080	J. E. Bedoya-Arias,D. R. Murillo-García,E. Bolaños-Muñoz,N. Hurtado-Hurtado,V. Ramírez-Jaramillo,S. Granados-Álvarez,A. J. Rodríguez-Morales (2015). Healthcare students and workers’ knowledge about epidemiology and symptoms of chikungunya fever in two cities of Colombia Journal of Infection in Developing Countries, 9(3), 330
8080	J. E. Bedoya-Arias,D. R. Murillo-García,E. Bolaños-Muñoz,N. Hurtado-Hurtado,V. Ramírez-Jaramillo,S. Granados-Álvarez,A. J. Rodríguez-Morales (2015). Healthcare students and workers’ knowledge about epidemiology and symptoms of chikungunya fever in two cities of Colombia Journal of Infection in Developing Countries, 9(3), 330
8080	J. E. Bedoya-Arias,D. R. Murillo-García,E. Bolaños-Muñoz,N. Hurtado-Hurtado,V. Ramírez-Jaramillo,S. Granados-Álvarez,A. J. Rodríguez-Morales (2015). Healthcare students and workers’ knowledge about epidemiology and symptoms of chikungunya fever in two cities of Colombia Journal of Infection in Developing Countries, 9(3), 330
8080	J. E. Bedoya-Arias,D. R. Murillo-García,E. Bolaños-Muñoz,N. Hurtado-Hurtado,V. Ramírez-Jaramillo,S. Granados-Álvarez,A. J. Rodríguez-Morales (2015). Healthcare students and workers’ knowledge about epidemiology and symptoms of chikungunya fever in two cities of Colombia Journal of Infection in Developing Countries, 9(3), 330
8080	J. E. Bedoya-Arias,D. R. Murillo-García,E. Bolaños-Muñoz,N. Hurtado-Hurtado,V. Ramírez-Jaramillo,S. Granados-Álvarez,A. J. Rodríguez-Morales (2015). Healthcare students and workers’ knowledge about epidemiology and symptoms of chikungunya fever in two cities of Colombia Journal of Infection in Developing Countries, 9(3), 330
9085	M. Jenyoshikawa,C. S. Tang,M. Nishibuchi (2010). Incidence of chikungunya fever in Singapore: Implications of public health measures and transnational movements of people Tropical Medicine and Health, 38(1), 39	Mitigation strategies to prevent CHIKV infections	Observational Study															Outbreak investigation							No			No					No		Quantitative									N/A		N/A		N/A
9421	X. Liu,P. Stechlinski (2015). Application of control strategies to a seasonal model of chikungunya disease Applied Mathematical Modelling, #volume#(#issue#), #Pages#
9421	X. Liu,P. Stechlinski (2015). Application of control strategies to a seasonal model of chikungunya disease Applied Mathematical Modelling, #volume#(#issue#), #Pages#	Mitigation strategies to prevent CHIKV infections					Disease Transmission Model																		No			N/A					N/A		Quantitative									N/A		N/A		N/A
9575	M. Mecoli,V. De Angelis,S. C. Brailsford (2013). Using system dynamics to evaluate control strategies for mosquito-borne diseases spread by human travel Computers and Operations Research, 40(9), 2219	Mitigation strategies to prevent CHIKV infections					Disease Transmission Model																		Yes	Concurrent comparison		No					No		Quantitative									N/A		N/A		N/A
9575	M. Mecoli,V. De Angelis,S. C. Brailsford (2013). Using system dynamics to evaluate control strategies for mosquito-borne diseases spread by human travel Computers and Operations Research, 40(9), 2219
9657	D. Moulay,M. A. Aziz-Alaoui,H. -D Kwon (2012). Optimal control of chikungunya disease: Larvae reduction, treatment and prevention Mathematical Biosciences and Engineering, 9(2), 369
9657	D. Moulay,M. A. Aziz-Alaoui,H. -D Kwon (2012). Optimal control of chikungunya disease: Larvae reduction, treatment and prevention Mathematical Biosciences and Engineering, 9(2), 369	Mitigation strategies to prevent CHIKV infections					Disease Transmission Model																		No			N/A					No		Quantitative									N/A		N/A		N/A
10211	V. Vaidya,S. Sawant (2013). A KAP study in Pune city involving school children as a strategy for effective vector control in Chikungunya Indian Journal of Public Health Research and Development, 4(4), 238	Mitigation strategies to prevent CHIKV infections		Experimental Study																				Quasi experiment	Yes		Pre and post comparison	Yes	What was the duration of the study?	July 1 2006 to aug 30 2006	At what points did follow up occur?	survey initial and end of august. Larval survey after training, at 6 weeks and the last week of august.	Yes		Quantitative									Unclear	It was a cross sectional study carried out in 178 houses of school children· from 9th standard of a randomly selected, private English medium school in peri-urban area of Pune. Study duration was from 1st July 2006 to 30th August2006. This being Monsoon period, it was most suitable period for vector breeding	Unclear	It was a cross sectional study carried out in 178 houses of school children· from 9th standard of a randomly selected, private English medium school in peri-urban area of Pune. Study duration was from 1st July 2006 to 30th August2006. This being Monsoon period, it was most suitable period for vector breeding	N/A
10211	V. Vaidya,S. Sawant (2013). A KAP study in Pune city involving school children as a strategy for effective vector control in Chikungunya Indian Journal of Public Health Research and Development, 4(4), 238
10211	V. Vaidya,S. Sawant (2013). A KAP study in Pune city involving school children as a strategy for effective vector control in Chikungunya Indian Journal of Public Health Research and Development, 4(4), 238
10211	V. Vaidya,S. Sawant (2013). A KAP study in Pune city involving school children as a strategy for effective vector control in Chikungunya Indian Journal of Public Health Research and Development, 4(4), 238
10211	V. Vaidya,S. Sawant (2013). A KAP study in Pune city involving school children as a strategy for effective vector control in Chikungunya Indian Journal of Public Health Research and Development, 4(4), 238
10211	V. Vaidya,S. Sawant (2013). A KAP study in Pune city involving school children as a strategy for effective vector control in Chikungunya Indian Journal of Public Health Research and Development, 4(4), 238
10211	V. Vaidya,S. Sawant (2013). A KAP study in Pune city involving school children as a strategy for effective vector control in Chikungunya Indian Journal of Public Health Research and Development, 4(4), 238
10211	V. Vaidya,S. Sawant (2013). A KAP study in Pune city involving school children as a strategy for effective vector control in Chikungunya Indian Journal of Public Health Research and Development, 4(4), 238
10211	V. Vaidya,S. Sawant (2013). A KAP study in Pune city involving school children as a strategy for effective vector control in Chikungunya Indian Journal of Public Health Research and Development, 4(4), 238
10211	V. Vaidya,S. Sawant (2013). A KAP study in Pune city involving school children as a strategy for effective vector control in Chikungunya Indian Journal of Public Health Research and Development, 4(4), 238
10280	J. Thuilliez,C. Bellia,J. S. Dehecq,O. Reilhes (2014). Household-level expenditure on protective measures against mosquitoes on the island of La Réunion, France. PLoS neglected tropical diseases, 8(1), #Pages#	Mitigation strategies to prevent CHIKV infections	Observational Study									Cross-sectional													No			No					No		Quantitative									N/A		N/A		N/A
10280	J. Thuilliez,C. Bellia,J. S. Dehecq,O. Reilhes (2014). Household-level expenditure on protective measures against mosquitoes on the island of La Réunion, France. PLoS neglected tropical diseases, 8(1), #Pages#
10280	J. Thuilliez,C. Bellia,J. S. Dehecq,O. Reilhes (2014). Household-level expenditure on protective measures against mosquitoes on the island of La Réunion, France. PLoS neglected tropical diseases, 8(1), #Pages#
10742	T. Seyler,P. Sakdapolrak,S. Sanjeevi Prasad,R. Dhanraj (2012). A chikungunya outbreak in the metropolis of Chennai, India, 2006 Journal of environmental health, 74(6), 8	Mitigation strategies to prevent CHIKV infections	Observational Study													Surveillance or monitoring program		Outbreak investigation							No			Yes	What was the duration of the study?	June to October 2006	At what points did follow up occur?	daily	Yes		Quantitative									N/A		N/A		N/A
10746	M. Setbon,J. Raude (2008). Chikungunya on Réunion Island: Social, environmental and behavioural factors in an epidemic context Population, 63(3), 491	Mitigation strategies to prevent CHIKV infections	Observational Study									Cross-sectional			Prevalence survey										No			No					No		Quantitative									N/A		N/A		N/A
10746	M. Setbon,J. Raude (2008). Chikungunya on Réunion Island: Social, environmental and behavioural factors in an epidemic context Population, 63(3), 491
10746	M. Setbon,J. Raude (2008). Chikungunya on Réunion Island: Social, environmental and behavioural factors in an epidemic context Population, 63(3), 491
10746	M. Setbon,J. Raude (2008). Chikungunya on Réunion Island: Social, environmental and behavioural factors in an epidemic context Population, 63(3), 491
10746	M. Setbon,J. Raude (2008). Chikungunya on Réunion Island: Social, environmental and behavioural factors in an epidemic context Population, 63(3), 491
10746	M. Setbon,J. Raude (2008). Chikungunya on Réunion Island: Social, environmental and behavioural factors in an epidemic context Population, 63(3), 491
10746	M. Setbon,J. Raude (2008). Chikungunya on Réunion Island: Social, environmental and behavioural factors in an epidemic context Population, 63(3), 491
10746	M. Setbon,J. Raude (2008). Chikungunya on Réunion Island: Social, environmental and behavioural factors in an epidemic context Population, 63(3), 491
10746	M. Setbon,J. Raude (2008). Chikungunya on Réunion Island: Social, environmental and behavioural factors in an epidemic context Population, 63(3), 491
10746	M. Setbon,J. Raude (2008). Chikungunya on Réunion Island: Social, environmental and behavioural factors in an epidemic context Population, 63(3), 491
10746	M. Setbon,J. Raude (2008). Chikungunya on Réunion Island: Social, environmental and behavioural factors in an epidemic context Population, 63(3), 491
12367	P. Gallian,X. de Lamballerie,N. Salez,G. Piorkowski,P. Richard,L. Paturel,R. Djoudi,I. LeparcGoffart,P. Tiberghien,J. Chiaroni,R. N. Charrel (2014). Prospective detection of chikungunya virus in blood donors, Caribbean 2014 Blood, 123(23), 3679	Mitigation strategies to prevent CHIKV infections	Observational Study													Surveillance or monitoring program									No			No					No		Quantitative									N/A		N/A		N/A
12443	W. van Bortel,F. Dorleans,J. Rosine,A. Blateau,D. Rousset,S. Matheus,I. LeparcGoffart,O. Flusin,C. M. Prat,R. Cesaire,F. Najioullah,V. Ardillon,E. Balleydier,L. Carvalho,A. Lemaitre,H. Noel,V. Servas,C. Six,M. Zurbaran,L. Leon,A. Guinard,J. van den Kerkhof,M. Henry,E. Fanoy,M. Braks,J. Reimerink (0759). Chikungunya outbreak in the Caribbean region, December 2013 to March 2014, and the significanc…	Mitigation strategies to prevent CHIKV infections	Observational Study															Outbreak investigation							No			N/A					N/A		Quantitative									N/A		N/A		N/A
12511	Ruchi Jain,A. S. Acharya,Jyoti Khandekar,Manoj Jais (2013). Entomo-epidemiological investigations of chikungunya outbreak in Delhi, India. Annals of Tropical Medicine and Public Health, 6(3), 297	Mitigation strategies to prevent CHIKV infections							Descriptive Study																No			No					No		Quantitative									N/A		N/A		N/A
12530	A. R. Campo Carey,M. Benavides Ocampo,M. E. Martinez Duran,O. A. Caro Nunez,J. A. Gomez Amaya,D. L. Nieto Sanchez,J. C. Peralta Carvajal,K. J. Reyes Hernandez,S. M. Rivera Vargas,H. P. Salas Suspes (2014). Chikungunya outbreak in the municipality of Mahates, Bolivar, 2014 Informe Quincenal - Epidemiologico Nacional, 19(21), 342	Mitigation strategies to prevent CHIKV infections	Observational Study															Outbreak investigation							No			No					No		Quantitative									N/A		N/A		N/A
12530	A. R. Campo Carey,M. Benavides Ocampo,M. E. Martinez Duran,O. A. Caro Nunez,J. A. Gomez Amaya,D. L. Nieto Sanchez,J. C. Peralta Carvajal,K. J. Reyes Hernandez,S. M. Rivera Vargas,H. P. Salas Suspes (2014). Chikungunya outbreak in the municipality of Mahates, Bolivar, 2014 Informe Quincenal - Epidemiologico Nacional, 19(21), 342
12603	H. Appassakij,C. Promwong,P. Rujirojindakul,R. Wutthanarungsan,K. Silpapojakul (2014). The risk of blood transfusion-associated Chikungunya fever during the 2009 epidemic in Songkhla Province, Thailand. Transfusion, 54(8), 1945	Mitigation strategies to prevent CHIKV infections						Risk Assessment																	No			N/A					No		Quantitative									N/A		N/A		N/A
12603	H. Appassakij,C. Promwong,P. Rujirojindakul,R. Wutthanarungsan,K. Silpapojakul (2014). The risk of blood transfusion-associated Chikungunya fever during the 2009 epidemic in Songkhla Province, Thailand. Transfusion, 54(8), 1945
12604	Nhan TuXuan,A. Claverie,C. Roche,A. Teissier,M. Colleuil,J. M. Baudet,V. M. CaoLormeau,D. Musso (2014). Chikungunya virus imported into French Polynesia, 2014 Emerging Infectious Diseases, 20(10), 1773
12604	Nhan TuXuan,A. Claverie,C. Roche,A. Teissier,M. Colleuil,J. M. Baudet,V. M. CaoLormeau,D. Musso (2014). Chikungunya virus imported into French Polynesia, 2014 Emerging Infectious Diseases, 20(10), 1773	Mitigation strategies to prevent CHIKV infections	Observational Study														Case study or case-series								No			No					No		Quantitative									N/A		N/A		N/A
12620	K. E. Knope,S. L. Doggett,N. Kurucz,R. Feldman,C. A. Johansen,J. Nicholson,A. Sly,M. Hobby,D. ElSaadi,M. Muller,C. C. Jansen,O. M. Muzari (2014). Arboviral diseases and malaria in Australia, 2011-12: annual report of the national arbovirus and malaria advisory committee. Communicable diseases intelligence, 38(2), E122
12620	K. E. Knope,S. L. Doggett,N. Kurucz,R. Feldman,C. A. Johansen,J. Nicholson,A. Sly,M. Hobby,D. ElSaadi,M. Muller,C. C. Jansen,O. M. Muzari (2014). Arboviral diseases and malaria in Australia, 2011-12: annual report of the national arbovirus and malaria advisory committee. Communicable diseases intelligence, 38(2), E122	Mitigation strategies to prevent CHIKV infections	Observational Study													Surveillance or monitoring program									No			No					No		Quantitative									N/A		N/A		N/A
12622	G. Chebabi Abramides,D. Roiz,R. Guitart,S. Quintana,N. Gimenez (2013). Control of the Asian tiger mosquito (Aedes albopictus) in a firmly established area in Spain: risk factors and people's involvement. Transactions of the Royal Society of Tropical Medicine and Hygiene, 107(11), 706	Mitigation strategies to prevent CHIKV infections		Experimental Study																				Quasi experiment	Yes		Pre and post comparison	Yes	What was the duration of the study?	Feb 2008 - Oct 2010	At what points did follow up occur?	February to October 2008, May to October 2009 and August to October 2010	Yes		Quantitative									Unclear	In brief, a quasi-experimental design including six neighbourhoods was performed in 2008–2009. mosquitoes was monitored through oviposition traps. In addition to the previously studied areas,22 civil workers also visited other districts of the municipality when residents requested technical support from the Local Council.	N/A		N/A
12622	G. Chebabi Abramides,D. Roiz,R. Guitart,S. Quintana,N. Gimenez (2013). Control of the Asian tiger mosquito (Aedes albopictus) in a firmly established area in Spain: risk factors and people's involvement. Transactions of the Royal Society of Tropical Medicine and Hygiene, 107(11), 706
12622	G. Chebabi Abramides,D. Roiz,R. Guitart,S. Quintana,N. Gimenez (2013). Control of the Asian tiger mosquito (Aedes albopictus) in a firmly established area in Spain: risk factors and people's involvement. Transactions of the Royal Society of Tropical Medicine and Hygiene, 107(11), 706
12622	G. Chebabi Abramides,D. Roiz,R. Guitart,S. Quintana,N. Gimenez (2013). Control of the Asian tiger mosquito (Aedes albopictus) in a firmly established area in Spain: risk factors and people's involvement. Transactions of the Royal Society of Tropical Medicine and Hygiene, 107(11), 706
12622	G. Chebabi Abramides,D. Roiz,R. Guitart,S. Quintana,N. Gimenez (2013). Control of the Asian tiger mosquito (Aedes albopictus) in a firmly established area in Spain: risk factors and people's involvement. Transactions of the Royal Society of Tropical Medicine and Hygiene, 107(11), 706
12622	G. Chebabi Abramides,D. Roiz,R. Guitart,S. Quintana,N. Gimenez (2013). Control of the Asian tiger mosquito (Aedes albopictus) in a firmly established area in Spain: risk factors and people's involvement. Transactions of the Royal Society of Tropical Medicine and Hygiene, 107(11), 706
12783	Arpit Prajapati,Sonal Parikh,Manish Fancy,D. V. Bala (2012). Impact of educational intervention regarding mosquito borne diseases and their control measures among the link workers of urban health centers (UHCs) of Ahmedabad city. National Journal of Community Medicine, 3(2), 178	Mitigation strategies to prevent CHIKV infections	Observational Study	Experimental Study								Cross-sectional												Quasi experiment	Yes		Pre and post comparison	Yes	What was the duration of the study?	14 days	At what points did follow up occur?	14 days after intervention	Yes		Quantitative									N/A	all participants received intervention	N/A	all participants received intervention	N/A
12783	Arpit Prajapati,Sonal Parikh,Manish Fancy,D. V. Bala (2012). Impact of educational intervention regarding mosquito borne diseases and their control measures among the link workers of urban health centers (UHCs) of Ahmedabad city. National Journal of Community Medicine, 3(2), 178
12783	Arpit Prajapati,Sonal Parikh,Manish Fancy,D. V. Bala (2012). Impact of educational intervention regarding mosquito borne diseases and their control measures among the link workers of urban health centers (UHCs) of Ahmedabad city. National Journal of Community Medicine, 3(2), 178
12783	Arpit Prajapati,Sonal Parikh,Manish Fancy,D. V. Bala (2012). Impact of educational intervention regarding mosquito borne diseases and their control measures among the link workers of urban health centers (UHCs) of Ahmedabad city. National Journal of Community Medicine, 3(2), 178
12783	Arpit Prajapati,Sonal Parikh,Manish Fancy,D. V. Bala (2012). Impact of educational intervention regarding mosquito borne diseases and their control measures among the link workers of urban health centers (UHCs) of Ahmedabad city. National Journal of Community Medicine, 3(2), 178
12783	Arpit Prajapati,Sonal Parikh,Manish Fancy,D. V. Bala (2012). Impact of educational intervention regarding mosquito borne diseases and their control measures among the link workers of urban health centers (UHCs) of Ahmedabad city. National Journal of Community Medicine, 3(2), 178
12783	Arpit Prajapati,Sonal Parikh,Manish Fancy,D. V. Bala (2012). Impact of educational intervention regarding mosquito borne diseases and their control measures among the link workers of urban health centers (UHCs) of Ahmedabad city. National Journal of Community Medicine, 3(2), 178
12783	Arpit Prajapati,Sonal Parikh,Manish Fancy,D. V. Bala (2012). Impact of educational intervention regarding mosquito borne diseases and their control measures among the link workers of urban health centers (UHCs) of Ahmedabad city. National Journal of Community Medicine, 3(2), 178
12783	Arpit Prajapati,Sonal Parikh,Manish Fancy,D. V. Bala (2012). Impact of educational intervention regarding mosquito borne diseases and their control measures among the link workers of urban health centers (UHCs) of Ahmedabad city. National Journal of Community Medicine, 3(2), 178
12783	Arpit Prajapati,Sonal Parikh,Manish Fancy,D. V. Bala (2012). Impact of educational intervention regarding mosquito borne diseases and their control measures among the link workers of urban health centers (UHCs) of Ahmedabad city. National Journal of Community Medicine, 3(2), 178
12783	Arpit Prajapati,Sonal Parikh,Manish Fancy,D. V. Bala (2012). Impact of educational intervention regarding mosquito borne diseases and their control measures among the link workers of urban health centers (UHCs) of Ahmedabad city. National Journal of Community Medicine, 3(2), 178
12783	Arpit Prajapati,Sonal Parikh,Manish Fancy,D. V. Bala (2012). Impact of educational intervention regarding mosquito borne diseases and their control measures among the link workers of urban health centers (UHCs) of Ahmedabad city. National Journal of Community Medicine, 3(2), 178
12783	Arpit Prajapati,Sonal Parikh,Manish Fancy,D. V. Bala (2012). Impact of educational intervention regarding mosquito borne diseases and their control measures among the link workers of urban health centers (UHCs) of Ahmedabad city. National Journal of Community Medicine, 3(2), 178
12865	Zhang QiaoLi,He JianFeng,Wu De,Wang ZiJun,Zhong XinGuang,Zhong HaoJie,Ding Fan,Liu ZhiQuan,Wang ShiWen,Huang ZhenYu,Zhang YongHui,Ke ChangWen,Yuan DaKang,Liang WenJia,Li DeQiong,PingHua Chen (2830). Maiden outbreak of Chikungunya in Dongguan City, Guangdong Province, China: epidemiological characteristics. PLoS ONE; 2012, 7(8), e4; 19 ref
12865	Zhang QiaoLi,He JianFeng,Wu De,Wang ZiJun,Zhong XinGuang,Zhong HaoJie,Ding Fan,Liu ZhiQuan,Wang ShiWen,Huang ZhenYu,Zhang YongHui,Ke ChangWen,Yuan DaKang,Liang WenJia,Li DeQiong,PingHua Chen (2830). Maiden outbreak of Chikungunya in Dongguan City, Guangdong Province, China: epidemiological characteristics. PLoS ONE; 2012, 7(8), e4; 19 ref
12865	Zhang QiaoLi,He JianFeng,Wu De,Wang ZiJun,Zhong XinGuang,Zhong HaoJie,Ding Fan,Liu ZhiQuan,Wang ShiWen,Huang ZhenYu,Zhang YongHui,Ke ChangWen,Yuan DaKang,Liang WenJia,Li DeQiong,PingHua Chen (2830). Maiden outbreak of Chikungunya in Dongguan City, Guangdong Province, China: epidemiological characteristics. PLoS ONE; 2012, 7(8), e4; 19 ref	Mitigation strategies to prevent CHIKV infections	Observational Study															Outbreak investigation							No			No					No		Quantitative									N/A		N/A		N/A
12899	Tapasvi Puwar,J. K. Sheth,Vijay Kohli,Rajpal Yadav (14 ref). Prevalence of chikungunya in the city of Ahmedabad, India, during the 2006 outbreak: a community-based study. (Special Issue: Cost and burden of dengue and chikungunya from the Americas to Asia.) Dengue Bulletin; 2010.34:40-45, #volume#(#issue#), #Pages#	Mitigation strategies to prevent CHIKV infections	Observational Study									Cross-sectional			Prevalence survey										No			N/A					No		Quantitative									N/A		N/A		N/A
12899	Tapasvi Puwar,J. K. Sheth,Vijay Kohli,Rajpal Yadav (14 ref). Prevalence of chikungunya in the city of Ahmedabad, India, during the 2006 outbreak: a community-based study. (Special Issue: Cost and burden of dengue and chikungunya from the Americas to Asia.) Dengue Bulletin; 2010.34:40-45, #volume#(#issue#), #Pages#
12918	C. Liew,Yung CheeFu (2012). First detection of chikungunya infection and transmission in Brunei Darussalam. Singapore medical journal, 53(4), e66
12918	C. Liew,Yung CheeFu (2012). First detection of chikungunya infection and transmission in Brunei Darussalam. Singapore medical journal, 53(4), e66	Mitigation strategies to prevent CHIKV infections	Observational Study														Case study or case-series								No			No					No		Quantitative									N/A		N/A		N/A
12929	P. Vilain,S. Larrieu,P. Renault,M. Baville,L. Filleul (2012). How to explain the re-emergence of chikungunya infection in Reunion Island in 2010? Acta Tropica, 123(2), 85	Mitigation strategies to prevent CHIKV infections	Observational Study									Cross-sectional						Outbreak investigation							No			No					No		Quantitative									N/A		N/A		N/A
12929	P. Vilain,S. Larrieu,P. Renault,M. Baville,L. Filleul (2012). How to explain the re-emergence of chikungunya infection in Reunion Island in 2010? Acta Tropica, 123(2), 85
12969	A. Flahault,G. Aumont,V. Boisson,X. de Lamballerie,F. Favier,D. Fontenille,S. Journeaux,V. Lotteau,C. Paupy,M. A. Sanquer,M. Setbon,B. A. Gauzere (2011). An interdisciplinary approach to controlling chikungunya outbreaks on French islands in the south-west Indian Ocean. (Special chikungunya.) Revue Medecine Tropicale, 72(Special), 66	Mitigation strategies to prevent CHIKV infections	Observational Study															Outbreak investigation							No			No					No		Quantitative									N/A		N/A		N/A
12969	A. Flahault,G. Aumont,V. Boisson,X. de Lamballerie,F. Favier,D. Fontenille,S. Journeaux,V. Lotteau,C. Paupy,M. A. Sanquer,M. Setbon,B. A. Gauzere (2011). An interdisciplinary approach to controlling chikungunya outbreaks on French islands in the south-west Indian Ocean. (Special chikungunya.) Revue Medecine Tropicale, 72(Special), 66
13098	S. M. Balasubramaniam,J. Krishnakumar,T. Stephen,Rashmi Gaur,N. C. Appavoo (2011). Prevalence of Chikungunya in urban field practice area of a private medical college, Chennai. Indian Journal of Community Medicine, 36(2), 124	Mitigation strategies to prevent CHIKV infections	Observational Study									Cross-sectional													No			Yes			At what points did follow up occur?	3 months to study sequelae	Yes		Quantitative									N/A		N/A		N/A
13098	S. M. Balasubramaniam,J. Krishnakumar,T. Stephen,Rashmi Gaur,N. C. Appavoo (2011). Prevalence of Chikungunya in urban field practice area of a private medical college, Chennai. Indian Journal of Community Medicine, 36(2), 124
13098	S. M. Balasubramaniam,J. Krishnakumar,T. Stephen,Rashmi Gaur,N. C. Appavoo (2011). Prevalence of Chikungunya in urban field practice area of a private medical college, Chennai. Indian Journal of Community Medicine, 36(2), 124
13098	S. M. Balasubramaniam,J. Krishnakumar,T. Stephen,Rashmi Gaur,N. C. Appavoo (2011). Prevalence of Chikungunya in urban field practice area of a private medical college, Chennai. Indian Journal of Community Medicine, 36(2), 124
13098	S. M. Balasubramaniam,J. Krishnakumar,T. Stephen,Rashmi Gaur,N. C. Appavoo (2011). Prevalence of Chikungunya in urban field practice area of a private medical college, Chennai. Indian Journal of Community Medicine, 36(2), 124
13098	S. M. Balasubramaniam,J. Krishnakumar,T. Stephen,Rashmi Gaur,N. C. Appavoo (2011). Prevalence of Chikungunya in urban field practice area of a private medical college, Chennai. Indian Journal of Community Medicine, 36(2), 124
13118	S. K. Ghosh,Preethi Chakaravarthy,S. R. Panch,K. Pushpalata,Satyanarayan Tiwari,V. P. Ojha,R. Manjushree,A. P. Dash (2011). Comparative efficacy of two poeciliid fish in indoor cement tanks against chikungunya vector Aedes aegypti in villages in Karnataka, India. BMC Public Health; 2011, 11(599), (28; ). 18 ref	Mitigation strategies to prevent CHIKV infections		Experimental Study																				Quasi experiment	Yes		Pre and post comparison	Yes	What was the duration of the study?	1 month	At what points did follow up occur?	1 week and 1 month	Yes		Quantitative									No	In March 2006, a KAP survey on a representative sample of 50 respondents (mean age 28 ± 15, range 12-68; 31 males and 19 females) was conducted in Domatmari and Srinivaspura of Tumkur District. Unprompted and pre-tested questionnaires were used for this survey.	No	Inter-personal communication with each household was established during each monitoring survey. Impact of the IEC campaign was assessed after one month of the trial on 50 respondents (mean age 23 ± 11, range 11-62; 28 males and 22 females). In Srinivaspura, no IEC activity was organised for comparison. kolar: IEC impact was assessed based on 50 respondents (mean age 24 ± 12, range 11-59; 33 males…	N/A
13118	S. K. Ghosh,Preethi Chakaravarthy,S. R. Panch,K. Pushpalata,Satyanarayan Tiwari,V. P. Ojha,R. Manjushree,A. P. Dash (2011). Comparative efficacy of two poeciliid fish in indoor cement tanks against chikungunya vector Aedes aegypti in villages in Karnataka, India. BMC Public Health; 2011, 11(599), (28; ). 18 ref
13118	S. K. Ghosh,Preethi Chakaravarthy,S. R. Panch,K. Pushpalata,Satyanarayan Tiwari,V. P. Ojha,R. Manjushree,A. P. Dash (2011). Comparative efficacy of two poeciliid fish in indoor cement tanks against chikungunya vector Aedes aegypti in villages in Karnataka, India. BMC Public Health; 2011, 11(599), (28; ). 18 ref
13118	S. K. Ghosh,Preethi Chakaravarthy,S. R. Panch,K. Pushpalata,Satyanarayan Tiwari,V. P. Ojha,R. Manjushree,A. P. Dash (2011). Comparative efficacy of two poeciliid fish in indoor cement tanks against chikungunya vector Aedes aegypti in villages in Karnataka, India. BMC Public Health; 2011, 11(599), (28; ). 18 ref
13118	S. K. Ghosh,Preethi Chakaravarthy,S. R. Panch,K. Pushpalata,Satyanarayan Tiwari,V. P. Ojha,R. Manjushree,A. P. Dash (2011). Comparative efficacy of two poeciliid fish in indoor cement tanks against chikungunya vector Aedes aegypti in villages in Karnataka, India. BMC Public Health; 2011, 11(599), (28; ). 18 ref
13118	S. K. Ghosh,Preethi Chakaravarthy,S. R. Panch,K. Pushpalata,Satyanarayan Tiwari,V. P. Ojha,R. Manjushree,A. P. Dash (2011). Comparative efficacy of two poeciliid fish in indoor cement tanks against chikungunya vector Aedes aegypti in villages in Karnataka, India. BMC Public Health; 2011, 11(599), (28; ). 18 ref
13118	S. K. Ghosh,Preethi Chakaravarthy,S. R. Panch,K. Pushpalata,Satyanarayan Tiwari,V. P. Ojha,R. Manjushree,A. P. Dash (2011). Comparative efficacy of two poeciliid fish in indoor cement tanks against chikungunya vector Aedes aegypti in villages in Karnataka, India. BMC Public Health; 2011, 11(599), (28; ). 18 ref
13118	S. K. Ghosh,Preethi Chakaravarthy,S. R. Panch,K. Pushpalata,Satyanarayan Tiwari,V. P. Ojha,R. Manjushree,A. P. Dash (2011). Comparative efficacy of two poeciliid fish in indoor cement tanks against chikungunya vector Aedes aegypti in villages in Karnataka, India. BMC Public Health; 2011, 11(599), (28; ). 18 ref
13118	S. K. Ghosh,Preethi Chakaravarthy,S. R. Panch,K. Pushpalata,Satyanarayan Tiwari,V. P. Ojha,R. Manjushree,A. P. Dash (2011). Comparative efficacy of two poeciliid fish in indoor cement tanks against chikungunya vector Aedes aegypti in villages in Karnataka, India. BMC Public Health; 2011, 11(599), (28; ). 18 ref
13118	S. K. Ghosh,Preethi Chakaravarthy,S. R. Panch,K. Pushpalata,Satyanarayan Tiwari,V. P. Ojha,R. Manjushree,A. P. Dash (2011). Comparative efficacy of two poeciliid fish in indoor cement tanks against chikungunya vector Aedes aegypti in villages in Karnataka, India. BMC Public Health; 2011, 11(599), (28; ). 18 ref
13118	S. K. Ghosh,Preethi Chakaravarthy,S. R. Panch,K. Pushpalata,Satyanarayan Tiwari,V. P. Ojha,R. Manjushree,A. P. Dash (2011). Comparative efficacy of two poeciliid fish in indoor cement tanks against chikungunya vector Aedes aegypti in villages in Karnataka, India. BMC Public Health; 2011, 11(599), (28; ). 18 ref
13118	S. K. Ghosh,Preethi Chakaravarthy,S. R. Panch,K. Pushpalata,Satyanarayan Tiwari,V. P. Ojha,R. Manjushree,A. P. Dash (2011). Comparative efficacy of two poeciliid fish in indoor cement tanks against chikungunya vector Aedes aegypti in villages in Karnataka, India. BMC Public Health; 2011, 11(599), (28; ). 18 ref
13136	J. P. Majra,Das Acharya (2011). Impact of knowledge and practices on prevention of chikungunya in an epidemic area in India. Annals of Tropical Medicine and Public Health, 4(1), 3	Mitigation strategies to prevent CHIKV infections	Observational Study											Case-control											Yes	Concurrent comparison		No					No		Quantitative									N/A		N/A		N/A
13136	J. P. Majra,Das Acharya (2011). Impact of knowledge and practices on prevention of chikungunya in an epidemic area in India. Annals of Tropical Medicine and Public Health, 4(1), 3
13136	J. P. Majra,Das Acharya (2011). Impact of knowledge and practices on prevention of chikungunya in an epidemic area in India. Annals of Tropical Medicine and Public Health, 4(1), 3
13136	J. P. Majra,Das Acharya (2011). Impact of knowledge and practices on prevention of chikungunya in an epidemic area in India. Annals of Tropical Medicine and Public Health, 4(1), 3
13136	J. P. Majra,Das Acharya (2011). Impact of knowledge and practices on prevention of chikungunya in an epidemic area in India. Annals of Tropical Medicine and Public Health, 4(1), 3
13136	J. P. Majra,Das Acharya (2011). Impact of knowledge and practices on prevention of chikungunya in an epidemic area in India. Annals of Tropical Medicine and Public Health, 4(1), 3
13136	J. P. Majra,Das Acharya (2011). Impact of knowledge and practices on prevention of chikungunya in an epidemic area in India. Annals of Tropical Medicine and Public Health, 4(1), 3
13136	J. P. Majra,Das Acharya (2011). Impact of knowledge and practices on prevention of chikungunya in an epidemic area in India. Annals of Tropical Medicine and Public Health, 4(1), 3
13136	J. P. Majra,Das Acharya (2011). Impact of knowledge and practices on prevention of chikungunya in an epidemic area in India. Annals of Tropical Medicine and Public Health, 4(1), 3
13139	P. Poletti,G. Messeri,M. Ajelli,R. Vallorani,C. Rizzo,S. Merler (2011). Transmission potential of Chikungunya virus and control measures: the case of Italy. PLoS ONE, #volume#(May), e18860. 63 ref
13139	P. Poletti,G. Messeri,M. Ajelli,R. Vallorani,C. Rizzo,S. Merler (2011). Transmission potential of Chikungunya virus and control measures: the case of Italy. PLoS ONE, #volume#(May), e18860. 63 ref	Mitigation strategies to prevent CHIKV infections					Disease Transmission Model																		No			N/A					No		Quantitative									N/A		N/A		N/A
13166	M. Grandadam,V. Caro,S. Plumet,J. M. Thiberge,Y. Souares,A. B. Failloux,H. J. Tolou,M. Budelot,D. Cosserat,I. LeparcGoffart,P. Despres (2011). Chikungunya virus, southeastern France. Emerging Infectious Diseases, 17(5), 910
13166	M. Grandadam,V. Caro,S. Plumet,J. M. Thiberge,Y. Souares,A. B. Failloux,H. J. Tolou,M. Budelot,D. Cosserat,I. LeparcGoffart,P. Despres (2011). Chikungunya virus, southeastern France. Emerging Infectious Diseases, 17(5), 910	Mitigation strategies to prevent CHIKV infections	Observational Study														Case study or case-series								No			N/A					No		Quantitative									N/A		N/A		N/A
13175	Ho KaiWei,Ang LiWei,Tan BoonHian,Tang ChoonSiang,Ooi PengLim,L. James,Tai GohKee (2011). Epidemiology and control of chikungunya fever in Singapore. Journal of Infection, 62(4), 263	Mitigation strategies to prevent CHIKV infections	Observational Study													Surveillance or monitoring program		Outbreak investigation							Yes		Pre and post comparison	Yes	What was the duration of the study?	3 years	At what points did follow up occur?	2007, 2008, 2009	No		Quantitative									N/A		N/A		N/A
13175	Ho KaiWei,Ang LiWei,Tan BoonHian,Tang ChoonSiang,Ooi PengLim,L. James,Tai GohKee (2011). Epidemiology and control of chikungunya fever in Singapore. Journal of Infection, 62(4), 263
13175	Ho KaiWei,Ang LiWei,Tan BoonHian,Tang ChoonSiang,Ooi PengLim,L. James,Tai GohKee (2011). Epidemiology and control of chikungunya fever in Singapore. Journal of Infection, 62(4), 263
13175	Ho KaiWei,Ang LiWei,Tan BoonHian,Tang ChoonSiang,Ooi PengLim,L. James,Tai GohKee (2011). Epidemiology and control of chikungunya fever in Singapore. Journal of Infection, 62(4), 263
13182	F. Sorge,M. Tamburro,T. Pertat (2011). Use and effects of insect repellents in infants in Reunion Island (France) during the 2005-2006 chikungunya epidemic: the 2009 INR study Bulletin Epidemiologique Hebdomadaire, #volume#(6), 54	Mitigation strategies to prevent CHIKV infections	Observational Study									Cross-sectional													No			N/A					Yes		Quantitative									N/A		N/A		N/A
13182	F. Sorge,M. Tamburro,T. Pertat (2011). Use and effects of insect repellents in infants in Reunion Island (France) during the 2005-2006 chikungunya epidemic: the 2009 INR study Bulletin Epidemiologique Hebdomadaire, #volume#(6), 54
13182	F. Sorge,M. Tamburro,T. Pertat (2011). Use and effects of insect repellents in infants in Reunion Island (France) during the 2005-2006 chikungunya epidemic: the 2009 INR study Bulletin Epidemiologique Hebdomadaire, #volume#(6), 54
13182	F. Sorge,M. Tamburro,T. Pertat (2011). Use and effects of insect repellents in infants in Reunion Island (France) during the 2005-2006 chikungunya epidemic: the 2009 INR study Bulletin Epidemiologique Hebdomadaire, #volume#(6), 54
13182	F. Sorge,M. Tamburro,T. Pertat (2011). Use and effects of insect repellents in infants in Reunion Island (France) during the 2005-2006 chikungunya epidemic: the 2009 INR study Bulletin Epidemiologique Hebdomadaire, #volume#(6), 54
13182	F. Sorge,M. Tamburro,T. Pertat (2011). Use and effects of insect repellents in infants in Reunion Island (France) during the 2005-2006 chikungunya epidemic: the 2009 INR study Bulletin Epidemiologique Hebdomadaire, #volume#(6), 54
13182	F. Sorge,M. Tamburro,T. Pertat (2011). Use and effects of insect repellents in infants in Reunion Island (France) during the 2005-2006 chikungunya epidemic: the 2009 INR study Bulletin Epidemiologique Hebdomadaire, #volume#(6), 54
13182	F. Sorge,M. Tamburro,T. Pertat (2011). Use and effects of insect repellents in infants in Reunion Island (France) during the 2005-2006 chikungunya epidemic: the 2009 INR study Bulletin Epidemiologique Hebdomadaire, #volume#(6), 54
13182	F. Sorge,M. Tamburro,T. Pertat (2011). Use and effects of insect repellents in infants in Reunion Island (France) during the 2005-2006 chikungunya epidemic: the 2009 INR study Bulletin Epidemiologique Hebdomadaire, #volume#(6), 54
13182	F. Sorge,M. Tamburro,T. Pertat (2011). Use and effects of insect repellents in infants in Reunion Island (France) during the 2005-2006 chikungunya epidemic: the 2009 INR study Bulletin Epidemiologique Hebdomadaire, #volume#(6), 54
13182	F. Sorge,M. Tamburro,T. Pertat (2011). Use and effects of insect repellents in infants in Reunion Island (France) during the 2005-2006 chikungunya epidemic: the 2009 INR study Bulletin Epidemiologique Hebdomadaire, #volume#(6), 54
13196	E. D'Ortenzio,M. Grandadam,E. Balleydier,M. C. JaffarBandjee,A. Michault,E. Brottet,M. Baville,L. Filleul (2011). A226V strains of Chikungunya virus, Reunion Island, 2010 Emerging Infectious Diseases, 17(2), 309
13196	E. D'Ortenzio,M. Grandadam,E. Balleydier,M. C. JaffarBandjee,A. Michault,E. Brottet,M. Baville,L. Filleul (2011). A226V strains of Chikungunya virus, Reunion Island, 2010 Emerging Infectious Diseases, 17(2), 309	Mitigation strategies to prevent CHIKV infections	Observational Study															Outbreak investigation							No			N/A					No		Quantitative									N/A		N/A		N/A
13357	M. L. Moro,C. Gagliotti,G. Silvi,R. Angelini,V. Sambri,G. Rezza,E. Massimiliani,A. Mattivi,E. Grilli,A. C. Finarelli,N. Spataro,A. M. Pierro,T. Seyler,P. Macini (2010). Chikungunya virus in North-eastern Italy: a seroprevalence survey. American Journal of Tropical Medicine and Hygiene, 82(3), 508
13357	M. L. Moro,C. Gagliotti,G. Silvi,R. Angelini,V. Sambri,G. Rezza,E. Massimiliani,A. Mattivi,E. Grilli,A. C. Finarelli,N. Spataro,A. M. Pierro,T. Seyler,P. Macini (2010). Chikungunya virus in North-eastern Italy: a seroprevalence survey. American Journal of Tropical Medicine and Hygiene, 82(3), 508
13357	M. L. Moro,C. Gagliotti,G. Silvi,R. Angelini,V. Sambri,G. Rezza,E. Massimiliani,A. Mattivi,E. Grilli,A. C. Finarelli,N. Spataro,A. M. Pierro,T. Seyler,P. Macini (2010). Chikungunya virus in North-eastern Italy: a seroprevalence survey. American Journal of Tropical Medicine and Hygiene, 82(3), 508
13357	M. L. Moro,C. Gagliotti,G. Silvi,R. Angelini,V. Sambri,G. Rezza,E. Massimiliani,A. Mattivi,E. Grilli,A. C. Finarelli,N. Spataro,A. M. Pierro,T. Seyler,P. Macini (2010). Chikungunya virus in North-eastern Italy: a seroprevalence survey. American Journal of Tropical Medicine and Hygiene, 82(3), 508	Mitigation strategies to prevent CHIKV infections	Observational Study									Cross-sectional													No			N/A					No		Quantitative									N/A		N/A		N/A
13405	Y. S. Leo,A. L. P. Chow,Tan LiKiang,D. C. Lye,Lin Li,L. C. Ng (2009). Chikungunya outbreak, Singapore, 2008 Emerging Infectious Diseases, 15(5), 836
13405	Y. S. Leo,A. L. P. Chow,Tan LiKiang,D. C. Lye,Lin Li,L. C. Ng (2009). Chikungunya outbreak, Singapore, 2008 Emerging Infectious Diseases, 15(5), 836	Mitigation strategies to prevent CHIKV infections	Observational Study															Outbreak investigation							No			N/A					No		Quantitative									N/A		N/A		N/A
13507	A. A. Yoosuf,I. Shiham,A. J. Mohamed,G. Ali,J. M. Luna,R. Pandav,G. N. Gongal,A. Nisaluk,R. G. Jarman,R. V. Gibbons (2009). First report of chikungunya from the Maldives. Transactions of the Royal Society of Tropical Medicine and Hygiene, 103(2), 192
13507	A. A. Yoosuf,I. Shiham,A. J. Mohamed,G. Ali,J. M. Luna,R. Pandav,G. N. Gongal,A. Nisaluk,R. G. Jarman,R. V. Gibbons (2009). First report of chikungunya from the Maldives. Transactions of the Royal Society of Tropical Medicine and Hygiene, 103(2), 192	Mitigation strategies to prevent CHIKV infections	Observational Study															Outbreak investigation							No			No					No		Quantitative									N/A		N/A		N/A
13524	P. Angelini,P. Macini,A. C. Finarelli,C. Po,C. Venturelli,R. Bellini,M. Dottori (2008). Chikungunya epidemic outbreak in Emilia-Romagna (Italy) during summer 2007. Parassitologia (Roma), 50(1/2), 97
13524	P. Angelini,P. Macini,A. C. Finarelli,C. Po,C. Venturelli,R. Bellini,M. Dottori (2008). Chikungunya epidemic outbreak in Emilia-Romagna (Italy) during summer 2007. Parassitologia (Roma), 50(1/2), 97	Mitigation strategies to prevent CHIKV infections	Observational Study															Outbreak investigation							No			No					No		Quantitative									N/A		N/A		N/A
13547	L. H. Gould,M. S. Osman,E. C. Farnon,K. S. Griffith,M. S. Godsey,S. Karch,B. Mulenda,A. ElKholy,F. Grandesso,X. de Radigues,M. E. Brair,S. Briand,E. M. ElTayeb,E. B. Hayes,H. Zeller,W. Perea (2008). An outbreak of yellow fever with concurrent chikungunya virus transmission in South Kordofan, Sudan, 2005. Transactions of the Royal Society of Tropical Medicine and Hygiene, 102(12), 1247	Mitigation strategies to prevent CHIKV infections	Observational Study															Outbreak investigation							No			No					No		Quantitative									N/A		N/A		N/A
13652	F. Staikowsky,K. le Roux,I. Schuffenecker,P. Laurent,P. Grivard,A. Develay,A. Michault (2008). Retrospective survey of Chikungunya disease in Reunion Island hospital staff. Epidemiology and infection, 136(2), 196	Mitigation strategies to prevent CHIKV infections	Observational Study									Cross-sectional													No			N/A					Yes		Quantitative									N/A		N/A		N/A
13652	F. Staikowsky,K. le Roux,I. Schuffenecker,P. Laurent,P. Grivard,A. Develay,A. Michault (2008). Retrospective survey of Chikungunya disease in Reunion Island hospital staff. Epidemiology and infection, 136(2), 196
13652	F. Staikowsky,K. le Roux,I. Schuffenecker,P. Laurent,P. Grivard,A. Develay,A. Michault (2008). Retrospective survey of Chikungunya disease in Reunion Island hospital staff. Epidemiology and infection, 136(2), 196
13652	F. Staikowsky,K. le Roux,I. Schuffenecker,P. Laurent,P. Grivard,A. Develay,A. Michault (2008). Retrospective survey of Chikungunya disease in Reunion Island hospital staff. Epidemiology and infection, 136(2), 196
13668	T. S. Selvavinayagam (2007). Chikungunya fever outbreak in Vellore, South India. Indian Journal of Community Medicine, 32(4), 286
13668	T. S. Selvavinayagam (2007). Chikungunya fever outbreak in Vellore, South India. Indian Journal of Community Medicine, 32(4), 286
13668	T. S. Selvavinayagam (2007). Chikungunya fever outbreak in Vellore, South India. Indian Journal of Community Medicine, 32(4), 286	Mitigation strategies to prevent CHIKV infections	Observational Study						Descriptive Study																No			Yes	What was the duration of the study?	May-Oct 2006	At what points did follow up occur?	weekly	No		Quantitative									N/A		N/A		N/A
13673	S. N. Surendran,Selvam Kannathasan,Arunasalam Kajatheepan,P. J. Jude (2007). Chikungunya-type fever outbreak: some aspects related to this new epidemic in Jaffna district, northern Sri Lanka. Tropical Medicine and Health, 35(3), 249	Mitigation strategies to prevent CHIKV infections	Observational Study									Cross-sectional													No			No					No		Quantitative									N/A		N/A		N/A
13673	S. N. Surendran,Selvam Kannathasan,Arunasalam Kajatheepan,P. J. Jude (2007). Chikungunya-type fever outbreak: some aspects related to this new epidemic in Jaffna district, northern Sri Lanka. Tropical Medicine and Health, 35(3), 249
13998	U. Thaung,C. Khai Ming,Myint Thein (1975). Dengue haemorrhagic fever in Burma. Southeast Asian Journal of Tropical Medicine and Public Health, 6(4), 580
13998	U. Thaung,C. Khai Ming,Myint Thein (1975). Dengue haemorrhagic fever in Burma. Southeast Asian Journal of Tropical Medicine and Public Health, 6(4), 580	Mitigation strategies to prevent CHIKV infections	Observational Study												Prevalence survey										No			No					No		Quantitative									N/A		N/A		N/A
20794	F. Remoue (2014). Human antibody response to Aedes albopictus salivary proteins: a potential biomarker to evaluate the efficacy of vector control in an area of Chikungunya and Dengue Virus transmission. BioMed research international, 2014(#issue#), 746509	Mitigation strategies to prevent CHIKV infections		Experimental Study																				Quasi experiment	Yes		Pre and post comparison	Yes	What was the duration of the study?	6 weeks	At what points did follow up occur?	0, 2 , 4 , 6 weeks.	Yes		Quantitative									Yes	"random" house selection in 2 cities	N/A	because it was a before and after.	N/A
20794	F. Remoue (2014). Human antibody response to Aedes albopictus salivary proteins: a potential biomarker to evaluate the efficacy of vector control in an area of Chikungunya and Dengue Virus transmission. BioMed research international, 2014(#issue#), 746509
20802	J. -S Dehecq (2014). Spatial and temporal heterogeneities of Aedes albopictus density in La Reunion Island: rise and weakness of entomological indices. PloS one, 9(3), e91170	Mitigation strategies to prevent CHIKV infections							Descriptive Study																No			Yes	What was the duration of the study?	some areas were monitored weekly - one site for 32 weeks			No		Quantitative									N/A		N/A		N/A
20802	J. -S Dehecq (2014). Spatial and temporal heterogeneities of Aedes albopictus density in La Reunion Island: rise and weakness of entomological indices. PloS one, 9(3), e91170
21136	S. Goorah,M. K. Dewkurun,S. K. Ramchurn (2014). Assessing the sustainability of individual behavior change against mosquitoes after the outbreak of a vector-borne disease in Mauritius: A case study. Internet Journal of Medical Update, 8(1), 9	Mitigation strategies to prevent CHIKV infections	Observational Study									Cross-sectional													No			No					No		Quantitative									N/A		N/A		N/A
21136	S. Goorah,M. K. Dewkurun,S. K. Ramchurn (2014). Assessing the sustainability of individual behavior change against mosquitoes after the outbreak of a vector-borne disease in Mauritius: A case study. Internet Journal of Medical Update, 8(1), 9
21136	S. Goorah,M. K. Dewkurun,S. K. Ramchurn (2014). Assessing the sustainability of individual behavior change against mosquitoes after the outbreak of a vector-borne disease in Mauritius: A case study. Internet Journal of Medical Update, 8(1), 9
21136	S. Goorah,M. K. Dewkurun,S. K. Ramchurn (2014). Assessing the sustainability of individual behavior change against mosquitoes after the outbreak of a vector-borne disease in Mauritius: A case study. Internet Journal of Medical Update, 8(1), 9
21685	L. K. Tan,S. L. Low,S. Lam,D. Teo,L. C. Ng (2012). Evaluation of pathogen reduction systems to inactivate dengue and chikungunya viruses in apheresis platelets suspended in plasma. International Journal of Infectious Diseases, 16(#issue#), e241	Mitigation strategies to prevent CHIKV infections		Experimental Study																		Controlled trial			Yes	Concurrent comparison		No					Yes		Quantitative									Unclear	The double-dose APLT donations were randomly se-lected based on the fulfillment of the following quality indicators as starting source material for pathogen reduc-tion processing. All donors of the APLTs used in this study were tested negative for past and recent dengue and chikungunya infection by using Panbio IgM capture ELISA and indirect IgG ELISA kits (Inverness Medical Innovations, Australi…	Unclear		N/A
21685	L. K. Tan,S. L. Low,S. Lam,D. Teo,L. C. Ng (2012). Evaluation of pathogen reduction systems to inactivate dengue and chikungunya viruses in apheresis platelets suspended in plasma. International Journal of Infectious Diseases, 16(#issue#), e241
21685	L. K. Tan,S. L. Low,S. Lam,D. Teo,L. C. Ng (2012). Evaluation of pathogen reduction systems to inactivate dengue and chikungunya viruses in apheresis platelets suspended in plasma. International Journal of Infectious Diseases, 16(#issue#), e241
21685	L. K. Tan,S. L. Low,S. Lam,D. Teo,L. C. Ng (2012). Evaluation of pathogen reduction systems to inactivate dengue and chikungunya viruses in apheresis platelets suspended in plasma. International Journal of Infectious Diseases, 16(#issue#), e241
21685	L. K. Tan,S. L. Low,S. Lam,D. Teo,L. C. Ng (2012). Evaluation of pathogen reduction systems to inactivate dengue and chikungunya viruses in apheresis platelets suspended in plasma. International Journal of Infectious Diseases, 16(#issue#), e241
21685	L. K. Tan,S. L. Low,S. Lam,D. Teo,L. C. Ng (2012). Evaluation of pathogen reduction systems to inactivate dengue and chikungunya viruses in apheresis platelets suspended in plasma. International Journal of Infectious Diseases, 16(#issue#), e241
21685	L. K. Tan,S. L. Low,S. Lam,D. Teo,L. C. Ng (2012). Evaluation of pathogen reduction systems to inactivate dengue and chikungunya viruses in apheresis platelets suspended in plasma. International Journal of Infectious Diseases, 16(#issue#), e241
21685	L. K. Tan,S. L. Low,S. Lam,D. Teo,L. C. Ng (2012). Evaluation of pathogen reduction systems to inactivate dengue and chikungunya viruses in apheresis platelets suspended in plasma. International Journal of Infectious Diseases, 16(#issue#), e241
21685	L. K. Tan,S. L. Low,S. Lam,D. Teo,L. C. Ng (2012). Evaluation of pathogen reduction systems to inactivate dengue and chikungunya viruses in apheresis platelets suspended in plasma. International Journal of Infectious Diseases, 16(#issue#), e241
25378	E. Elanga Ndille, S. Doucoure, A. Poinsignon, F. Mouchet, S. Cornelie, E. D'Ortenzio, J. S. DeHecq, F. Remoue (2016). Human IgG Antibody Response to Aedes Nterm-34kDa Salivary Peptide, an Epidemiological Tool to Assess Vector Control in Chikungunya and Dengue Transmission Area PLoS neglected tropical diseases, 10(12), e0005109	Mitigation strategies to prevent CHIKV infections	Observational Study																Longitudinal study						No			Yes	What was the duration of the study?	45 days	At what points did follow up occur?	15, 30, 45 days	Yes		Quantitative									N/A		N/A		N/A
25378	E. Elanga Ndille, S. Doucoure, A. Poinsignon, F. Mouchet, S. Cornelie, E. D'Ortenzio, J. S. DeHecq, F. Remoue (2016). Human IgG Antibody Response to Aedes Nterm-34kDa Salivary Peptide, an Epidemiological Tool to Assess Vector Control in Chikungunya and Dengue Transmission Area PLoS neglected tropical diseases, 10(12), e0005109
25378	E. Elanga Ndille, S. Doucoure, A. Poinsignon, F. Mouchet, S. Cornelie, E. D'Ortenzio, J. S. DeHecq, F. Remoue (2016). Human IgG Antibody Response to Aedes Nterm-34kDa Salivary Peptide, an Epidemiological Tool to Assess Vector Control in Chikungunya and Dengue Transmission Area PLoS neglected tropical diseases, 10(12), e0005109
25378	E. Elanga Ndille, S. Doucoure, A. Poinsignon, F. Mouchet, S. Cornelie, E. D'Ortenzio, J. S. DeHecq, F. Remoue (2016). Human IgG Antibody Response to Aedes Nterm-34kDa Salivary Peptide, an Epidemiological Tool to Assess Vector Control in Chikungunya and Dengue Transmission Area PLoS neglected tropical diseases, 10(12), e0005109
25427	H. Salje, J. Lessler, K. K. Paul, A. S. Azman, M. W. Rahman, M. Rahman, D. Cummings, E. S. Gurley, S. Cauchemez (2016). How social structures, space, and behaviors shape the spread of infectious diseases using chikungunya as a case study Proceedings of the National Academy of Sciences of the United States of America, 113(47), 13420
25427	H. Salje, J. Lessler, K. K. Paul, A. S. Azman, M. W. Rahman, M. Rahman, D. Cummings, E. S. Gurley, S. Cauchemez (2016). How social structures, space, and behaviors shape the spread of infectious diseases using chikungunya as a case study Proceedings of the National Academy of Sciences of the United States of America, 113(47), 13420	Mitigation strategies to prevent CHIKV infections	Observational Study				Disease Transmission Model					Cross-sectional													No			N/A					Yes		Quantitative									N/A		N/A		N/A
25440	C. Fritzell, J. Raude, A. Adde, I. Dusfour, P. Quenel, C. Flamand (2016). Knowledge, Attitude and Practices of Vector-Borne Disease Prevention during the Emergence of a New Arbovirus: Implications for the Control of Chikungunya Virus in French Guiana PLoS neglected tropical diseases, 10(11), e0005081
25457	C. C. Cherry, K. D. Beer, C. Fulton, D. Wong, D. Buttke, J. E. Staples, E. M. Ellis (2016). Knowledge and use of prevention measures for chikungunya virus among visitors - Virgin Islands National Park, 2015 Travel medicine and infectious disease, 14(5), 475
25457	C. C. Cherry, K. D. Beer, C. Fulton, D. Wong, D. Buttke, J. E. Staples, E. M. Ellis (2016). Knowledge and use of prevention measures for chikungunya virus among visitors - Virgin Islands National Park, 2015 Travel medicine and infectious disease, 14(5), 475
25457	C. C. Cherry, K. D. Beer, C. Fulton, D. Wong, D. Buttke, J. E. Staples, E. M. Ellis (2016). Knowledge and use of prevention measures for chikungunya virus among visitors - Virgin Islands National Park, 2015 Travel medicine and infectious disease, 14(5), 475
25457	C. C. Cherry, K. D. Beer, C. Fulton, D. Wong, D. Buttke, J. E. Staples, E. M. Ellis (2016). Knowledge and use of prevention measures for chikungunya virus among visitors - Virgin Islands National Park, 2015 Travel medicine and infectious disease, 14(5), 475
25457	C. C. Cherry, K. D. Beer, C. Fulton, D. Wong, D. Buttke, J. E. Staples, E. M. Ellis (2016). Knowledge and use of prevention measures for chikungunya virus among visitors - Virgin Islands National Park, 2015 Travel medicine and infectious disease, 14(5), 475
25457	C. C. Cherry, K. D. Beer, C. Fulton, D. Wong, D. Buttke, J. E. Staples, E. M. Ellis (2016). Knowledge and use of prevention measures for chikungunya virus among visitors - Virgin Islands National Park, 2015 Travel medicine and infectious disease, 14(5), 475	Mitigation strategies to prevent CHIKV infections	Observational Study									Cross-sectional													No			N/A					Yes		Quantitative									N/A		N/A		N/A
25472	D. Bloch, N. M. Roth, E. V. Caraballo, J. Munoz-Jordan, E. Hunsperger, A. Rivera, J. Perez-Padilla, B. Rivera Garcia, T. M. Sharp (2016). Use of Household Cluster Investigations to Identify Factors Associated with Chikungunya Virus Infection and Frequency of Case Reporting in Puerto Rico PLoS neglected tropical diseases, 10(10), e0005075	Mitigation strategies to prevent CHIKV infections	Observational Study									Cross-sectional													No			N/A					Yes		Quantitative									N/A		N/A		N/A
25472	D. Bloch, N. M. Roth, E. V. Caraballo, J. Munoz-Jordan, E. Hunsperger, A. Rivera, J. Perez-Padilla, B. Rivera Garcia, T. M. Sharp (2016). Use of Household Cluster Investigations to Identify Factors Associated with Chikungunya Virus Infection and Frequency of Case Reporting in Puerto Rico PLoS neglected tropical diseases, 10(10), e0005075
25472	D. Bloch, N. M. Roth, E. V. Caraballo, J. Munoz-Jordan, E. Hunsperger, A. Rivera, J. Perez-Padilla, B. Rivera Garcia, T. M. Sharp (2016). Use of Household Cluster Investigations to Identify Factors Associated with Chikungunya Virus Infection and Frequency of Case Reporting in Puerto Rico PLoS neglected tropical diseases, 10(10), e0005075
25472	D. Bloch, N. M. Roth, E. V. Caraballo, J. Munoz-Jordan, E. Hunsperger, A. Rivera, J. Perez-Padilla, B. Rivera Garcia, T. M. Sharp (2016). Use of Household Cluster Investigations to Identify Factors Associated with Chikungunya Virus Infection and Frequency of Case Reporting in Puerto Rico PLoS neglected tropical diseases, 10(10), e0005075
25472	D. Bloch, N. M. Roth, E. V. Caraballo, J. Munoz-Jordan, E. Hunsperger, A. Rivera, J. Perez-Padilla, B. Rivera Garcia, T. M. Sharp (2016). Use of Household Cluster Investigations to Identify Factors Associated with Chikungunya Virus Infection and Frequency of Case Reporting in Puerto Rico PLoS neglected tropical diseases, 10(10), e0005075
25472	D. Bloch, N. M. Roth, E. V. Caraballo, J. Munoz-Jordan, E. Hunsperger, A. Rivera, J. Perez-Padilla, B. Rivera Garcia, T. M. Sharp (2016). Use of Household Cluster Investigations to Identify Factors Associated with Chikungunya Virus Infection and Frequency of Case Reporting in Puerto Rico PLoS neglected tropical diseases, 10(10), e0005075
25472	D. Bloch, N. M. Roth, E. V. Caraballo, J. Munoz-Jordan, E. Hunsperger, A. Rivera, J. Perez-Padilla, B. Rivera Garcia, T. M. Sharp (2016). Use of Household Cluster Investigations to Identify Factors Associated with Chikungunya Virus Infection and Frequency of Case Reporting in Puerto Rico PLoS neglected tropical diseases, 10(10), e0005075
25527	V. Uc-Puc, J. Herrera-Bojorquez, C. Carmona-Carballo, A. Che-Mendoza, A. Medina-Barreiro, J. Chable-Santos, J. I. Arredondo-Jimenez, A. E. Flores-Suarez, P. Manrique-Saide (2016). Effectiveness of commercial repellents against Aedes aegypti (L.) in Yucatan, Mexico Salud publica de Mexico, 58(4), 472	Mitigation strategies to prevent CHIKV infections		Experimental Study																		Controlled trial			Yes	Concurrent comparison		N/A					No		Quantitative									N/A		N/A		N/A
25527	V. Uc-Puc, J. Herrera-Bojorquez, C. Carmona-Carballo, A. Che-Mendoza, A. Medina-Barreiro, J. Chable-Santos, J. I. Arredondo-Jimenez, A. E. Flores-Suarez, P. Manrique-Saide (2016). Effectiveness of commercial repellents against Aedes aegypti (L.) in Yucatan, Mexico Salud publica de Mexico, 58(4), 472
25606	J. Goddard, W. C. Varnado, S. Hand, F. Meyer (2016). Chikungunya in Mississippi: The Health Department Response to Imported Cases Journal of the Mississippi State Medical Association, 57(5), 138	Mitigation strategies to prevent CHIKV infections	Observational Study														Case study or case-series								No			N/A					No		Quantitative									N/A		N/A		N/A
25606	J. Goddard, W. C. Varnado, S. Hand, F. Meyer (2016). Chikungunya in Mississippi: The Health Department Response to Imported Cases Journal of the Mississippi State Medical Association, 57(5), 138
25612	T. Lalani, H. Yun, D. Tribble, A. Ganesan, A. Kunz, M. Fairchok, E. Schnaubelt, J. Fraser, I. Mitra, K. C. Kronmann, T. Burgess, R. G. Deiss, M. S. Riddle, M. D. Johnson (2016). A comparison of compliance rates with anti-vectorial protective measures during travel to regions with dengue or chikungunya activity, and regions endemic for Plasmodium falciparum malaria Journal of travel medicine, 23(5…
25612	T. Lalani, H. Yun, D. Tribble, A. Ganesan, A. Kunz, M. Fairchok, E. Schnaubelt, J. Fraser, I. Mitra, K. C. Kronmann, T. Burgess, R. G. Deiss, M. S. Riddle, M. D. Johnson (2016). A comparison of compliance rates with anti-vectorial protective measures during travel to regions with dengue or chikungunya activity, and regions endemic for Plasmodium falciparum malaria Journal of travel medicine, 23(5…
25612	T. Lalani, H. Yun, D. Tribble, A. Ganesan, A. Kunz, M. Fairchok, E. Schnaubelt, J. Fraser, I. Mitra, K. C. Kronmann, T. Burgess, R. G. Deiss, M. S. Riddle, M. D. Johnson (2016). A comparison of compliance rates with anti-vectorial protective measures during travel to regions with dengue or chikungunya activity, and regions endemic for Plasmodium falciparum malaria Journal of travel medicine, 23(5…
25612	T. Lalani, H. Yun, D. Tribble, A. Ganesan, A. Kunz, M. Fairchok, E. Schnaubelt, J. Fraser, I. Mitra, K. C. Kronmann, T. Burgess, R. G. Deiss, M. S. Riddle, M. D. Johnson (2016). A comparison of compliance rates with anti-vectorial protective measures during travel to regions with dengue or chikungunya activity, and regions endemic for Plasmodium falciparum malaria Journal of travel medicine, 23(5…
25612	T. Lalani, H. Yun, D. Tribble, A. Ganesan, A. Kunz, M. Fairchok, E. Schnaubelt, J. Fraser, I. Mitra, K. C. Kronmann, T. Burgess, R. G. Deiss, M. S. Riddle, M. D. Johnson (2016). A comparison of compliance rates with anti-vectorial protective measures during travel to regions with dengue or chikungunya activity, and regions endemic for Plasmodium falciparum malaria Journal of travel medicine, 23(5…
25612	T. Lalani, H. Yun, D. Tribble, A. Ganesan, A. Kunz, M. Fairchok, E. Schnaubelt, J. Fraser, I. Mitra, K. C. Kronmann, T. Burgess, R. G. Deiss, M. S. Riddle, M. D. Johnson (2016). A comparison of compliance rates with anti-vectorial protective measures during travel to regions with dengue or chikungunya activity, and regions endemic for Plasmodium falciparum malaria Journal of travel medicine, 23(5…	Mitigation strategies to prevent CHIKV infections	Observational Study										Cohort												No			Yes	What was the duration of the study?	January 2010 to October 2015	At what points did follow up occur?	pre & post travel	Yes		Quantitative									N/A		N/A		N/A
25623	H. Appassakij, C. Promwong, P. Rujirojindakul, P. Khuntikij, K. Silpapojakul (2016). Risk of transfusion-transmitted chikungunya infection and efficacy of blood safety implementation measures: experience from the 2009 epidemic in Songkhla Province, Thailand Transfusion, 56(8), 2100
25623	H. Appassakij, C. Promwong, P. Rujirojindakul, P. Khuntikij, K. Silpapojakul (2016). Risk of transfusion-transmitted chikungunya infection and efficacy of blood safety implementation measures: experience from the 2009 epidemic in Songkhla Province, Thailand Transfusion, 56(8), 2100	Mitigation strategies to prevent CHIKV infections					Disease Transmission Model																		No			N/A					No		Quantitative									N/A		N/A		N/A
25642	G. Kuan, S. Ramirez, L. Gresh, S. Ojeda, M. Melendez, N. Sanchez, D. Collado, N. Garcia, J. C. Mercado, A. Gordon, A. Balmaseda, E. Harris (2016). Seroprevalence of Anti-Chikungunya Virus Antibodies in Children and Adults in Managua, Nicaragua, After the First Chikungunya Epidemic, 2014-2015 PLoS neglected tropical diseases, 10(6), e0004773	Mitigation strategies to prevent CHIKV infections	Observational Study									Cross-sectional	Cohort												No			No					Yes		Quantitative									N/A		N/A		N/A
25642	G. Kuan, S. Ramirez, L. Gresh, S. Ojeda, M. Melendez, N. Sanchez, D. Collado, N. Garcia, J. C. Mercado, A. Gordon, A. Balmaseda, E. Harris (2016). Seroprevalence of Anti-Chikungunya Virus Antibodies in Children and Adults in Managua, Nicaragua, After the First Chikungunya Epidemic, 2014-2015 PLoS neglected tropical diseases, 10(6), e0004773
25642	G. Kuan, S. Ramirez, L. Gresh, S. Ojeda, M. Melendez, N. Sanchez, D. Collado, N. Garcia, J. C. Mercado, A. Gordon, A. Balmaseda, E. Harris (2016). Seroprevalence of Anti-Chikungunya Virus Antibodies in Children and Adults in Managua, Nicaragua, After the First Chikungunya Epidemic, 2014-2015 PLoS neglected tropical diseases, 10(6), e0004773
25719	O. D. Lorenzi, C. Major, V. Acevedo, J. Perez-Padilla, A. Rivera, B. J. Biggerstaff, J. Munoz-Jordan, S. Waterman, R. Barrera, T. M. Sharp (2016). Reduced Incidence of Chikungunya Virus Infection in Communities with Ongoing Aedes Aegypti Mosquito Trap Intervention Studies - Salinas and Guayama, Puerto Rico, November 2015-February 2016 MMWR.Morbidity and mortality weekly report, 65(18), 479
25719	O. D. Lorenzi, C. Major, V. Acevedo, J. Perez-Padilla, A. Rivera, B. J. Biggerstaff, J. Munoz-Jordan, S. Waterman, R. Barrera, T. M. Sharp (2016). Reduced Incidence of Chikungunya Virus Infection in Communities with Ongoing Aedes Aegypti Mosquito Trap Intervention Studies - Salinas and Guayama, Puerto Rico, November 2015-February 2016 MMWR.Morbidity and mortality weekly report, 65(18), 479
25719	O. D. Lorenzi, C. Major, V. Acevedo, J. Perez-Padilla, A. Rivera, B. J. Biggerstaff, J. Munoz-Jordan, S. Waterman, R. Barrera, T. M. Sharp (2016). Reduced Incidence of Chikungunya Virus Infection in Communities with Ongoing Aedes Aegypti Mosquito Trap Intervention Studies - Salinas and Guayama, Puerto Rico, November 2015-February 2016 MMWR.Morbidity and mortality weekly report, 65(18), 479	Mitigation strategies to prevent CHIKV infections	Observational Study	Experimental Study								Cross-sectional										Controlled trial			Yes	Concurrent comparison		Yes			At what points did follow up occur?	weekly	Yes		Quantitative									Unclear	Since 2012, four communities in two municipalities in southern Puerto Rico, Salinas and Guayama, have participated in an ongoing field trial of AGO traps to control Ae. aegypti mosquitoes. Two intervention communities used three AGO traps per home for vector control whereas the other two, nonintervention communities, used only surveillance traps to monitor mosquito population densities	Unclear	not reported	N/A
25720	S. Tsiodras, D. Pervanidou, E. Papadopoulou, D. Kavatha, A. Baka, G. Koliopoulos, E. Badieritakis, A. Michaelakis, E. Gavana, E. Patsoula, I. Tsimpos, T. Gioksari, E. Kyriazopoulou, A. Vakali, A. Pavli, H. C. Maltezou, T. Georgakopoulou, C. Hadjichristodoulou, J. Kremastinou, A. Papa (2016). Imported Chikungunya fever case in Greece in June 2014 and public health response Pathogens and global hea…
25720	S. Tsiodras, D. Pervanidou, E. Papadopoulou, D. Kavatha, A. Baka, G. Koliopoulos, E. Badieritakis, A. Michaelakis, E. Gavana, E. Patsoula, I. Tsimpos, T. Gioksari, E. Kyriazopoulou, A. Vakali, A. Pavli, H. C. Maltezou, T. Georgakopoulou, C. Hadjichristodoulou, J. Kremastinou, A. Papa (2016). Imported Chikungunya fever case in Greece in June 2014 and public health response Pathogens and global hea…	Mitigation strategies to prevent CHIKV infections	Observational Study														Case study or case-series								No			N/A					No		Quantitative									N/A		N/A		N/A
25778	M. L. Ndeffo-Mbah, D. P. Durham, L. A. Skrip, E. O. Nsoesie, J. S. Brownstein, D. Fish, A. P. Galvani (2016). Evaluating the effectiveness of localized control strategies to curtail chikungunya Scientific reports, 6(#issue#), 23997
25778	M. L. Ndeffo-Mbah, D. P. Durham, L. A. Skrip, E. O. Nsoesie, J. S. Brownstein, D. Fish, A. P. Galvani (2016). Evaluating the effectiveness of localized control strategies to curtail chikungunya Scientific reports, 6(#issue#), 23997
25778	M. L. Ndeffo-Mbah, D. P. Durham, L. A. Skrip, E. O. Nsoesie, J. S. Brownstein, D. Fish, A. P. Galvani (2016). Evaluating the effectiveness of localized control strategies to curtail chikungunya Scientific reports, 6(#issue#), 23997
25778	M. L. Ndeffo-Mbah, D. P. Durham, L. A. Skrip, E. O. Nsoesie, J. S. Brownstein, D. Fish, A. P. Galvani (2016). Evaluating the effectiveness of localized control strategies to curtail chikungunya Scientific reports, 6(#issue#), 23997
25778	M. L. Ndeffo-Mbah, D. P. Durham, L. A. Skrip, E. O. Nsoesie, J. S. Brownstein, D. Fish, A. P. Galvani (2016). Evaluating the effectiveness of localized control strategies to curtail chikungunya Scientific reports, 6(#issue#), 23997	Mitigation strategies to prevent CHIKV infections					Disease Transmission Model																		No			N/A					No		Quantitative									N/A		N/A		N/A
25816	A. J. Millman, D. H. Esposito, H. M. Biggs, M. Decenteceo, A. Klevos, E. Hunsperger, J. Munoz-Jordan, O. I. Kosoy, H. McPherson, C. Sullivan, D. Voorhees, D. Baron, J. Watkins, L. Gaul, M. J. Sotir, G. Brunette, M. Fischer, T. M. Sharp, E. S. Jentes (2016). Chikungunya and Dengue Virus Infections Among United States Community Service Volunteers Returning from the Dominican Republic, 2014 The Amer…
25816	A. J. Millman, D. H. Esposito, H. M. Biggs, M. Decenteceo, A. Klevos, E. Hunsperger, J. Munoz-Jordan, O. I. Kosoy, H. McPherson, C. Sullivan, D. Voorhees, D. Baron, J. Watkins, L. Gaul, M. J. Sotir, G. Brunette, M. Fischer, T. M. Sharp, E. S. Jentes (2016). Chikungunya and Dengue Virus Infections Among United States Community Service Volunteers Returning from the Dominican Republic, 2014 The Amer…
25816	A. J. Millman, D. H. Esposito, H. M. Biggs, M. Decenteceo, A. Klevos, E. Hunsperger, J. Munoz-Jordan, O. I. Kosoy, H. McPherson, C. Sullivan, D. Voorhees, D. Baron, J. Watkins, L. Gaul, M. J. Sotir, G. Brunette, M. Fischer, T. M. Sharp, E. S. Jentes (2016). Chikungunya and Dengue Virus Infections Among United States Community Service Volunteers Returning from the Dominican Republic, 2014 The Amer…
25816	A. J. Millman, D. H. Esposito, H. M. Biggs, M. Decenteceo, A. Klevos, E. Hunsperger, J. Munoz-Jordan, O. I. Kosoy, H. McPherson, C. Sullivan, D. Voorhees, D. Baron, J. Watkins, L. Gaul, M. J. Sotir, G. Brunette, M. Fischer, T. M. Sharp, E. S. Jentes (2016). Chikungunya and Dengue Virus Infections Among United States Community Service Volunteers Returning from the Dominican Republic, 2014 The Amer…
25816	A. J. Millman, D. H. Esposito, H. M. Biggs, M. Decenteceo, A. Klevos, E. Hunsperger, J. Munoz-Jordan, O. I. Kosoy, H. McPherson, C. Sullivan, D. Voorhees, D. Baron, J. Watkins, L. Gaul, M. J. Sotir, G. Brunette, M. Fischer, T. M. Sharp, E. S. Jentes (2016). Chikungunya and Dengue Virus Infections Among United States Community Service Volunteers Returning from the Dominican Republic, 2014 The Amer…
25816	A. J. Millman, D. H. Esposito, H. M. Biggs, M. Decenteceo, A. Klevos, E. Hunsperger, J. Munoz-Jordan, O. I. Kosoy, H. McPherson, C. Sullivan, D. Voorhees, D. Baron, J. Watkins, L. Gaul, M. J. Sotir, G. Brunette, M. Fischer, T. M. Sharp, E. S. Jentes (2016). Chikungunya and Dengue Virus Infections Among United States Community Service Volunteers Returning from the Dominican Republic, 2014 The Amer…
25816	A. J. Millman, D. H. Esposito, H. M. Biggs, M. Decenteceo, A. Klevos, E. Hunsperger, J. Munoz-Jordan, O. I. Kosoy, H. McPherson, C. Sullivan, D. Voorhees, D. Baron, J. Watkins, L. Gaul, M. J. Sotir, G. Brunette, M. Fischer, T. M. Sharp, E. S. Jentes (2016). Chikungunya and Dengue Virus Infections Among United States Community Service Volunteers Returning from the Dominican Republic, 2014 The Amer…
25816	A. J. Millman, D. H. Esposito, H. M. Biggs, M. Decenteceo, A. Klevos, E. Hunsperger, J. Munoz-Jordan, O. I. Kosoy, H. McPherson, C. Sullivan, D. Voorhees, D. Baron, J. Watkins, L. Gaul, M. J. Sotir, G. Brunette, M. Fischer, T. M. Sharp, E. S. Jentes (2016). Chikungunya and Dengue Virus Infections Among United States Community Service Volunteers Returning from the Dominican Republic, 2014 The Amer…
25816	A. J. Millman, D. H. Esposito, H. M. Biggs, M. Decenteceo, A. Klevos, E. Hunsperger, J. Munoz-Jordan, O. I. Kosoy, H. McPherson, C. Sullivan, D. Voorhees, D. Baron, J. Watkins, L. Gaul, M. J. Sotir, G. Brunette, M. Fischer, T. M. Sharp, E. S. Jentes (2016). Chikungunya and Dengue Virus Infections Among United States Community Service Volunteers Returning from the Dominican Republic, 2014 The Amer…
25816	A. J. Millman, D. H. Esposito, H. M. Biggs, M. Decenteceo, A. Klevos, E. Hunsperger, J. Munoz-Jordan, O. I. Kosoy, H. McPherson, C. Sullivan, D. Voorhees, D. Baron, J. Watkins, L. Gaul, M. J. Sotir, G. Brunette, M. Fischer, T. M. Sharp, E. S. Jentes (2016). Chikungunya and Dengue Virus Infections Among United States Community Service Volunteers Returning from the Dominican Republic, 2014 The Amer…	Mitigation strategies to prevent CHIKV infections	Observational Study									Cross-sectional													No			N/A					Yes		Quantitative									N/A		N/A		N/A
25838	H. M. Faddy, J. J. Fryk, N. A. Prow, D. Watterson, P. R. Young, R. A. Hall, F. Tolksdorf, C. Sumian, U. Gravemann, A. Seltsam, D. C. Marks (2016). Inactivation of dengue, chikungunya, and Ross River viruses in platelet concentrates after treatment with ultraviolet C light Transfusion, 56(6 Pt 2), 1548	Mitigation strategies to prevent CHIKV infections		Experimental Study																				Quasi experiment	Yes	Concurrent comparison		No					No		Quantitative									N/A		N/A		N/A
25838	H. M. Faddy, J. J. Fryk, N. A. Prow, D. Watterson, P. R. Young, R. A. Hall, F. Tolksdorf, C. Sumian, U. Gravemann, A. Seltsam, D. C. Marks (2016). Inactivation of dengue, chikungunya, and Ross River viruses in platelet concentrates after treatment with ultraviolet C light Transfusion, 56(6 Pt 2), 1548
25838	H. M. Faddy, J. J. Fryk, N. A. Prow, D. Watterson, P. R. Young, R. A. Hall, F. Tolksdorf, C. Sumian, U. Gravemann, A. Seltsam, D. C. Marks (2016). Inactivation of dengue, chikungunya, and Ross River viruses in platelet concentrates after treatment with ultraviolet C light Transfusion, 56(6 Pt 2), 1548
25838	H. M. Faddy, J. J. Fryk, N. A. Prow, D. Watterson, P. R. Young, R. A. Hall, F. Tolksdorf, C. Sumian, U. Gravemann, A. Seltsam, D. C. Marks (2016). Inactivation of dengue, chikungunya, and Ross River viruses in platelet concentrates after treatment with ultraviolet C light Transfusion, 56(6 Pt 2), 1548
25852	C. K. Uthappa, R. R. Allam, D. Gunti, C. Nalini, P. R. Udaragudi, G. P. Tadi, M. V. Murhekar (2015). Chikungunya outbreak in Atmakur village, Medak district, Telangana State, India The Indian journal of medical research, 142 Suppl(#issue#), S108	Mitigation strategies to prevent CHIKV infections							Descriptive Study																No			No					No		Quantitative									N/A		N/A		N/A
25852	C. K. Uthappa, R. R. Allam, D. Gunti, C. Nalini, P. R. Udaragudi, G. P. Tadi, M. V. Murhekar (2015). Chikungunya outbreak in Atmakur village, Medak district, Telangana State, India The Indian journal of medical research, 142 Suppl(#issue#), S108
25870	J. J. Gabor, N. G. Schwarz, M. Esen, P. G. Kremsner, M. P. Grobusch (2016). Dengue and chikungunya seroprevalence in Gabonese infants prior to major outbreaks in 2007 and 2010: A sero-epidemiological study Travel medicine and infectious disease, 14(1), 26
25870	J. J. Gabor, N. G. Schwarz, M. Esen, P. G. Kremsner, M. P. Grobusch (2016). Dengue and chikungunya seroprevalence in Gabonese infants prior to major outbreaks in 2007 and 2010: A sero-epidemiological study Travel medicine and infectious disease, 14(1), 26	Mitigation strategies to prevent CHIKV infections	Observational Study										Cohort		Prevalence survey										No			Yes	What was the duration of the study?	The study was conducted from December 2002 to April 2007.	At what points did follow up occur?	3, 9, 15 and 30 months	No		Quantitative									Yes	randomized, placebo-controlled, double-blind trial to reduce anemia and malaria	Yes	randomized, placebo-controlled, double-blind trial to reduce anemia and malaria	Yes
26122	C. Y. Chiu, V. Bres, G. Yu, D. Krysztof, S. N. Naccache, D. Lee, J. Pfeil, J. M. Linnen, S. L. Stramer (2015). Genomic Assays for Identification of Chikungunya Virus in Blood Donors, Puerto Rico, 2014 Emerging infectious diseases, 21(8), 1409
26122	C. Y. Chiu, V. Bres, G. Yu, D. Krysztof, S. N. Naccache, D. Lee, J. Pfeil, J. M. Linnen, S. L. Stramer (2015). Genomic Assays for Identification of Chikungunya Virus in Blood Donors, Puerto Rico, 2014 Emerging infectious diseases, 21(8), 1409	Mitigation strategies to prevent CHIKV infections	Observational Study							Other, please specify:	Development of genomic assay for detection of CHIKV in blood donors				Prevalence survey										Yes	Concurrent comparison		No					No		Quantitative									N/A		N/A		N/A
30839	P. V. Tenglikar, M. Hussain, S. R. Nigudgi, Shreeshail Ghooli (2016). Knowledge and practices regarding mosquito borne disease among people of an urban area in Kalaburgi, Karnataka National Journal of Community Medicine, 7(3), 223
30896	F. T. Genderen, I. Krishnadath, R. Sno, M. G. Grunberg, W. Zijlmans, M. R. Adhin (2016). First Chikungunya outbreak in Suriname; clinical and epidemiological features PLoS Neglected Tropical Diseases, 10(4), e0004625
30896	F. T. Genderen, I. Krishnadath, R. Sno, M. G. Grunberg, W. Zijlmans, M. R. Adhin (2016). First Chikungunya outbreak in Suriname; clinical and epidemiological features PLoS Neglected Tropical Diseases, 10(4), e0004625	Mitigation strategies to prevent CHIKV infections	Observational Study									Cross-sectional	Cohort												Yes	Concurrent comparison		Yes	What was the duration of the study?	Cohort: August 2014 to April 2015; Cross-sectional: October 2014, December 2014 and March 2015	At what points did follow up occur?	Cohort: Viremic CHIKV infected patients were also interviewed in the acute stage on day 14 (D14); in the post-acute stage on day 30 (D30) and day 90 (D90) in order to monitor the trend of clinical manifestations. Potential relapsing was assessed at D90 and day 180 (D180)	Yes		Quantitative									N/A		N/A		No	Eligible patients were enrolled in two general practices: a private practice located in Paramaribo and a governmental practice in a rural area (Commewijne). To acquire a better representation of the population, patients were also included on Sundays in the emergency clinic of the Academic Hospital of Paramaribo in the capital, where the whole community seeks medical care due to closed private and…
31040	Disha Mehta, Harsha Solanki, Payal Patel, Pooja Umat, Rahul Chauhan, Sanket Shukla, M. P. Singh (2015). A study on knowledge, attitude & practice regarding Mosquito Borne Diseases in an urban area of Bhavnagar Healthline, Journal of Indian Association of Preventive and Social Medicine, 6(2), 29
31040	Disha Mehta, Harsha Solanki, Payal Patel, Pooja Umat, Rahul Chauhan, Sanket Shukla, M. P. Singh (2015). A study on knowledge, attitude & practice regarding Mosquito Borne Diseases in an urban area of Bhavnagar Healthline, Journal of Indian Association of Preventive and Social Medicine, 6(2), 29
31040	Disha Mehta, Harsha Solanki, Payal Patel, Pooja Umat, Rahul Chauhan, Sanket Shukla, M. P. Singh (2015). A study on knowledge, attitude & practice regarding Mosquito Borne Diseases in an urban area of Bhavnagar Healthline, Journal of Indian Association of Preventive and Social Medicine, 6(2), 29
31040	Disha Mehta, Harsha Solanki, Payal Patel, Pooja Umat, Rahul Chauhan, Sanket Shukla, M. P. Singh (2015). A study on knowledge, attitude & practice regarding Mosquito Borne Diseases in an urban area of Bhavnagar Healthline, Journal of Indian Association of Preventive and Social Medicine, 6(2), 29
31040	Disha Mehta, Harsha Solanki, Payal Patel, Pooja Umat, Rahul Chauhan, Sanket Shukla, M. P. Singh (2015). A study on knowledge, attitude & practice regarding Mosquito Borne Diseases in an urban area of Bhavnagar Healthline, Journal of Indian Association of Preventive and Social Medicine, 6(2), 29	Mitigation strategies to prevent CHIKV infections	Observational Study									Cross-sectional													No			No					Yes		Quantitative									N/A		N/A		N/A
50016	[Daniel E. Impoinvil, Sajjad Ahmad Adriana Troyo, Joseph Keating, Andrew K. (#year#). [Comparison of mosquito control programs in seven urban sites in Africa, the Middle East, and the Americas] #journal#, #volume#(#issue#), #Pages#	Mitigation strategies to prevent CHIKV infections			Mixed Methods, please specify:	Questionnaires, interviews, focus-group discussions, and personal communications were used to identify the strength, weaknesses, opportunities, and threats of each mosquito control program																			Yes	Concurrent comparison		N/A					No	Qualitative	Quantitative	Yes	No	No	No	No	No	No	Yes	N/A		N/A		N/A
[truncated: 213 more columns]
